# Supplementary material for: SMALL PLANT AND ORGAN 1 (SPO1) Encoding a Cellulose Synthase-like Protein D4 (OsCSLD4) Is an Important Regulator for Plant Architecture and Organ Size in Rice
Source: Int J Mol Sci. 2023 Nov 30;24(23):16974. doi: 10.3390/ijms242316974 (PMC10707047; doi:10.3390/ijms242316974)
Supplement: Supplementary file 1 [file ijms-24-16974-s001.zip]

Archive with 2 entries (2 files):
- Figures S1-5 and Tables S1 and S2--ijms-2714925.pdf
- Table S3-ijms-2714925.xls
