# Supplementary material for: SMALL PLANT AND ORGAN 1 (SPO1) Encoding a Cellulose Synthase-like Protein D4 (OsCSLD4) Is an Important Regulator for Plant Architecture and Organ Size in Rice
Source: Int J Mol Sci. 2023 Nov 30;24(23):16974. doi: 10.3390/ijms242316974 (PMC10707047; doi:10.3390/ijms242316974)
Supplement: Supplementary file 1 [file ijms-24-16974-s001.zip › Table S3-ijms-2714925.xls]

## Sheet: NRL1 supplemental Table3
gene_id	length	WT1.rawreads	WT1.FPKM	WT2.rawreads	WT2.FPKM	WT3.rawreads	WT3.FPKM	spo1-1.rawreads	spo1-1.FPKM	spo1-2.rawreads	spo1-2.FPKM	spo1-3.rawreads	spo1-3.FPKM	baseMean	log2FoldChange	lfcSE	stat	pvalue	padj	Regulation	GeneSymbol	KO	GO
LOC_Os04g18090	1014	10338	671.32	10276	628.48	11966	767.4	0	0	5	0.29	4	0.24	4693.33	-10.1077	0.333988	-30.2638	3.43827e-201	7.87846e-197	Down	LOC_Os04g18090	K11275	biological_process:nucleosome assembly(GO:0006334);cellular_component:nucleus(GO:0005634);molecular_function:DNA binding(GO:0003677);cellular_component:nucleosome(GO:0000786)
LOC_Os02g52010	1421	12	0.49	7	0.27	11	0.45	612	26.12	900	32.72	695	26.39	414.903	6.08336	0.2994	20.3185	8.81828e-92	1.01031e-87	Ups	LOC_Os02g52010	_	_
LOC_Os03g01300	3510	221	16.04	312	21.33	235	16.85	1732	130.31	2202	141.14	2340	156.66	1271.38	3.31708	0.179966	18.4317	7.3108e-76	5.58399e-72	Ups	LOC_Os03g01300	_	molecular_function:protein binding(GO:0005515)
LOC_Os07g01020	1415	1749	72.32	1983	77.23	1812	73.99	8705	373.06	12297	448.96	10603	404.34	6665.39	2.82131	0.167549	16.8387	1.26929e-63	7.27111e-60	Ups	LOC_Os07g01020	K06215	biological_process:pyridoxal phosphate biosynthetic process(GO:0042823);biological_process:vitamin B6 biosynthetic process(GO:0042819)
LOC_Os02g04510	4086	2475	59.86	1888	43.01	2234	53.36	11867	297.49	16315	348.43	15529	346.4	9051.71	3.00925	0.187763	16.0269	8.29562e-58	3.80172e-54	Ups	LOC_Os02g04510	_	_
LOC_Os02g47560	3343	1306	36.39	1440	37.79	1432	39.4	6899	199.22	11362	279.52	9676	248.63	5771.21	3.01905	0.194761	15.5013	3.39728e-54	1.29742e-50	Ups	LOC_Os02g47560	_	_
LOC_Os01g62870	3973	547	18.72	516	16.63	542	18.31	1901	67.42	2334	70.51	2182	68.85	1424.23	2.32869	0.150503	15.4727	5.30156e-54	1.73543e-50	Ups	LOC_Os01g62870	_	_
LOC_Os01g60830	1648	4146	173.14	4643	182.62	4484	184.94	19387	839.16	28000	1032.5	22540	868.14	14909.1	2.70592	0.175442	15.4235	1.13851e-53	3.26097e-50	Ups	LOC_Os01g60830	_	_
LOC_Os10g01080	1287	2019	91.79	2051	87.82	2536	113.86	7889	371.72	10316	414.1	10255	429.96	6224.67	2.41929	0.170446	14.1938	1.00027e-45	2.54669e-42	Ups	LOC_Os10g01080	K06215	biological_process:pyridoxal phosphate biosynthetic process(GO:0042823);biological_process:vitamin B6 biosynthetic process(GO:0042819)
LOC_Os07g08200	2005	140	8.25	61	3.39	40	2.33	2952	180.28	3984	207.27	2496	135.63	1802.33	5.04685	0.365946	13.7912	2.87818e-43	6.59505e-40	Ups	LOC_Os07g08200	K12502	molecular_function:methyltransferase activity(GO:0008168);biological_process:metabolic process(GO:0008152)
LOC_Os06g07120	2574	464	17.63	447	15.99	509	19.1	2119	83.44	3115	104.5	2285	80.06	1605.13	2.69348	0.201444	13.3708	8.9536e-41	1.86512e-37	Ups	LOC_Os06g07120	K11778	molecular_function:transferase activity, transferring alkyl or aryl (other than methyl) groups(GO:0016765)
LOC_Os10g41930	2243	903	10.72	889	9.94	1015	11.9	3610	44.41	4993	52.33	3920	42.91	2736.33	2.46465	0.186296	13.2297	5.90927e-40	1.12838e-36	Ups	LOC_Os10g41930	_	_
LOC_Os10g01134	6317	386	12.72	288	8.94	433	14.09	2084	71.16	3654	106.29	2731	82.98	1730.27	3.1473	0.247396	12.7217	4.47967e-37	7.89594e-34	Ups	LOC_Os10g01134	K16296	biological_process:proteolysis(GO:0006508);molecular_function:serine-type carboxypeptidase activity(GO:0004185)
LOC_Os10g38610	1371	132	6.29	108	4.85	141	6.63	625	30.86	1224	51.49	1086	47.72	595.509	3.14643	0.249119	12.6302	1.4392e-36	2.35555e-33	Ups	LOC_Os10g38610	_	molecular_function:protein binding(GO:0005515)
LOC_Os06g47910	2313	57	2.05	48	1.63	89	3.16	508	18.93	972	30.86	695	23.05	430.987	3.6047	0.28893	12.476	1.00897e-35	1.54131e-32	Ups	LOC_Os06g47910	_	molecular_function:hydrolase activity, acting on ester bonds(GO:0016788)
LOC_Os04g33610	1252	347	16.22	253	11.14	286	13.2	1583	76.67	2331	96.19	1551	66.85	1148.36	2.87255	0.235797	12.1823	3.86129e-34	5.52985e-31	Ups	LOC_Os04g33610	_	_
LOC_Os02g18460	1512	129	4.99	119	4.34	87	3.32	929	37.26	1412	48.25	747	26.66	627.447	3.37429	0.278832	12.1015	1.03668e-33	1.39732e-30	Ups	LOC_Os02g18460	_	biological_process:regulation of transcription, DNA-templated(GO:0006355);molecular_function:DNA binding(GO:0003677)
LOC_Os12g01530	3710	3019	80.44	2740	68.76	4313	113.49	17496	483.15	26288	618.44	18793	461.78	13109.4	2.87566	0.241919	11.8869	1.38459e-32	1.76258e-29	Ups	LOC_Os12g01530	K00522	molecular_function:ferric iron binding(GO:0008199);biological_process:cellular iron ion homeostasis(GO:0006879);biological_process:iron ion transport(GO:0006826)
LOC_Os05g05140	3528	2267	48.51	2501	50.41	2350	49.67	9740	216.04	16581	313.32	10775	212.66	7931.15	2.65181	0.224732	11.7999	3.90863e-32	4.71381e-29	Ups	LOC_Os05g05140	_	_
LOC_Os03g19720	522	3393	380.3	3261	344.25	3564	394.51	7134	828.77	8171	808.68	8567	885.59	5903.68	1.56992	0.133553	11.755	6.65253e-32	7.62181e-29	Ups	LOC_Os03g19720	_	_
LOC_Os11g03484	9864	149	7.91	135	6.75	160	8.39	526	28.95	917	42.99	790	38.68	476.593	2.59188	0.22213	11.6683	1.85078e-31	2.01947e-28	Ups	LOC_Os11g03484	_	biological_process:transmembrane transport(GO:0055085);cellular_component:membrane(GO:0016020);molecular_function:antiporter activity(GO:0015297);molecular_function:drug transmembrane transporter activity(GO:0015238);biological_process:drug transmembrane transport(GO:0006855)
LOC_Os04g45900	3998	223	4.83	185	3.78	222	4.75	969	21.77	960	18.38	780	15.59	599.286	2.40573	0.20753	11.5922	4.51265e-31	4.70013e-28	Ups	LOC_Os04g45900	_	biological_process:transmembrane transport(GO:0055085)
LOC_Os07g39440	2529	2	0.09	0	0	0	0	82	3.79	120	4.73	129	5.31	61.3263	5.42404	0.471723	11.4983	1.34462e-30	1.33959e-27	Ups	LOC_Os07g39440	_	_
LOC_Os07g06700	1123	222	28.11	367	43.77	232	29.02	1067	140.05	1525	170.53	1419	165.73	860.578	2.56128	0.223503	11.4597	2.1025e-30	2.00736e-27	Ups	LOC_Os07g06700	_	_
LOC_Os11g01530	2965	3153	73.15	3446	75.29	4900	112.27	17370	417.66	27010	553.29	19421	415.53	13529.3	2.72349	0.23895	11.3977	4.29128e-30	3.93322e-27	Ups	LOC_Os11g01530	K00522	molecular_function:ferric iron binding(GO:0008199);biological_process:cellular iron ion homeostasis(GO:0006879);biological_process:iron ion transport(GO:0006826)
LOC_Os03g48235	977	0	0	0	0	0	0	73	4.53	124	6.56	126	6.96	59.4471	5.68628	0.500317	11.3654	6.22086e-30	5.48249e-27	Ups	LOC_Os03g48235	_	molecular_function:rRNA N-glycosylase activity(GO:0030598);biological_process:negative regulation of translation(GO:0017148)
LOC_Os02g45520	5907	404	5.98	477	6.64	766	11.19	2733	41.89	3582	46.78	3382	46.13	2036.17	2.79275	0.247273	11.2942	1.40144e-29	1.18936e-26	Ups	LOC_Os02g45520	_	biological_process:transmembrane transport(GO:0055085);cellular_component:integral component of membrane(GO:0016021)
LOC_Os01g40860	9048	1287	39.8	1300	37.86	1541	47.06	5248	168.21	6538	178.52	4667	133.1	3673.67	2.30037	0.205068	11.2176	3.34274e-29	2.73555e-26	Ups	LOC_Os01g40860	K12355	biological_process:oxidation-reduction process(GO:0055114);molecular_function:oxidoreductase activity(GO:0016491);biological_process:metabolic process(GO:0008152)
LOC_Os09g08280	586	11	1.1	1	0.09	8	0.79	138	14.28	197	17.37	154	14.18	93.9256	4.32291	0.387267	11.1626	6.21367e-29	4.90966e-26	Ups	LOC_Os09g08280	_	_
LOC_Os02g47620	2296	6526	120.95	7206	125.78	6989	127.92	21030	403.96	29112	476.4	21081	360.32	16271.2	2.10063	0.189086	11.1094	1.12931e-28	8.62564e-26	Ups	LOC_Os02g47620	_	molecular_function:protein binding(GO:0005515)
LOC_Os08g37432	4892	802	17.82	762	15.95	800	17.56	3499	80.59	6045	118.61	3557	72.9	2784.82	2.71707	0.244986	11.0907	1.39153e-28	1.02857e-25	Ups	LOC_Os08g37432	_	biological_process:transmembrane transport(GO:0055085);cellular_component:membrane(GO:0016020);molecular_function:antiporter activity(GO:0015297);molecular_function:drug transmembrane transporter activity(GO:0015238);biological_process:drug transmembrane transport(GO:0006855)
LOC_Os03g03720	3405	37178	957.4	43483	1054.65	41177	1047.23	107464	2868.31	134826	3065.74	107182	2545.58	82734.3	1.85681	0.17014	10.9134	9.94179e-28	6.91467e-25	Ups	LOC_Os03g03720	_	biological_process:oxidation-reduction process(GO:0055114);molecular_function:oxidoreductase activity, acting on the aldehyde or oxo group of donors, NAD or NADP as acceptor(GO:0016620)
LOC_Os01g52070	4745	20	0.66	10	0.31	22	0.71	147	5	258	7.48	213	6.45	121.832	3.59085	0.329035	10.9133	9.95828e-28	6.91467e-25	Ups	LOC_Os01g52070	_	biological_process:transmembrane transport(GO:0055085);cellular_component:membrane(GO:0016020);biological_process:ion transport(GO:0006811);molecular_function:ion channel activity(GO:0005216)
LOC_Os01g07800	4165	306	3.07	381	3.6	362	3.59	1280	13.32	1827	16.2	1221	11.3	959.345	2.3408	0.215381	10.8682	1.63371e-27	1.10102e-24	Ups	LOC_Os01g07800	_	_
LOC_Os06g49750	1348	224	9.72	191	7.81	200	8.57	576	25.91	674	25.83	602	24.1	433.86	1.91597	0.177275	10.8079	3.15959e-27	2.06854e-24	Ups	LOC_Os06g49750	_	_
LOC_Os03g19240	4319	1334	38.32	1253	33.9	1600	45.39	5545	165.08	6755	171.32	4748	125.77	3796.95	2.32289	0.215181	10.795	3.6327e-27	2.31221e-24	Ups	LOC_Os03g19240	_	biological_process:metabolic process(GO:0008152);molecular_function:catalytic activity(GO:0003824)
LOC_Os01g08020	22017	461	11.1	871	19.75	1051	24.99	5225	130.39	7830	166.47	5473	121.53	3795.26	3.12547	0.290456	10.7606	5.28449e-27	3.27267e-24	Ups	LOC_Os01g08020	_	cellular_component:integral component of membrane(GO:0016021);biological_process:anion transport(GO:0006820);cellular_component:membrane(GO:0016020);molecular_function:inorganic anion exchanger activity(GO:0005452)
LOC_Os08g40160	2688	1636	76.39	1929	84.84	1759	81.12	5024	243.15	6317	260.45	4886	210.41	3795.57	1.93828	0.180401	10.7443	6.30612e-27	3.80259e-24	Ups	LOC_Os08g40160	_	cellular_component:extrinsic component of membrane(GO:0019898);biological_process:photosynthesis(GO:0015979);cellular_component:photosystem II oxygen evolving complex(GO:0009654);cellular_component:photosystem II(GO:0009523);molecular_function:calcium ion binding(GO:0005509)
LOC_Os08g28670	1608	43	1.72	33	1.24	48	1.9	349	14.47	709	25.04	316	11.66	274.889	3.51258	0.331983	10.5806	3.66547e-26	2.1536e-23	Ups	LOC_Os08g28670	_	biological_process:response to biotic stimulus(GO:0009607);biological_process:defense response(GO:0006952)
LOC_Os01g65260	1948	1182	35.5	1235	34.94	1070	31.74	2510	78.14	3472	92.08	3273	90.66	2216.96	1.73824	0.164712	10.5532	4.90907e-26	2.81216e-23	Ups	LOC_Os01g65260	K00764	_
LOC_Os04g44150	3650	132	5.42	124	4.8	215	8.72	722	30.73	1262	45.75	937	35.48	609.642	2.83507	0.268793	10.5474	5.2215e-26	2.91818e-23	Ups	LOC_Os04g44150	K04125	biological_process:oxidation-reduction process(GO:0055114);molecular_function:oxidoreductase activity(GO:0016491)
LOC_Os10g42800	3366	169	5.83	192	6.24	274	9.34	729	26.08	981	29.9	872	27.76	570.917	2.30819	0.218953	10.542	5.53277e-26	3.01852e-23	Ups	LOC_Os10g42800	K01904	biological_process:metabolic process(GO:0008152);molecular_function:catalytic activity(GO:0003824)
LOC_Os02g10990	3458	81	2.41	69	1.94	60	1.77	355	10.97	621	16.34	377	10.36	282.467	2.88513	0.273998	10.5298	6.29936e-26	3.35682e-23	Ups	LOC_Os02g10990	K02295	_
LOC_Os01g59020	1760	540	17.95	463	14.5	571	18.75	1312	45.21	1726	50.66	1535	47.06	1076.82	1.86178	0.176848	10.5275	6.45108e-26	3.35955e-23	Ups	LOC_Os01g59020	_	biological_process:oxidation-reduction process(GO:0055114);molecular_function:heme binding(GO:0020037);molecular_function:oxidoreductase activity, acting on paired donors, with incorporation or reduction of molecular oxygen(GO:0016705);molecular_function:iron ion binding(GO:0005506)
LOC_Os11g13860	5561	23	0.46	30	0.56	27	0.53	173	3.58	307	5.41	193	3.55	136.785	3.19827	0.304703	10.4963	8.97881e-26	4.57201e-23	Ups	LOC_Os11g13860	_	biological_process:protein phosphorylation(GO:0006468);molecular_function:ATP binding(GO:0005524);molecular_function:protein kinase activity(GO:0004672)
LOC_Os03g36530	3605	26	0.79	29	0.83	37	1.11	188	5.92	257	6.89	180	5.04	129.994	2.94962	0.282246	10.4505	1.45699e-25	7.2577e-23	Ups	LOC_Os03g36530	_	biological_process:oxidation-reduction process(GO:0055114);cellular_component:membrane(GO:0016020);molecular_function:D-arabinono-1,4-lactone oxidase activity(GO:0003885);molecular_function:flavin adenine dinucleotide binding(GO:0050660);molecular_function:oxidoreductase activity(GO:0016491)
LOC_Os01g08460	4049	1823	78.31	2688	108.75	2085	88.46	8456	376.5	12378	469.51	8135	322.29	6357.4	2.41582	0.232315	10.3989	2.50837e-25	1.22291e-22	Ups	LOC_Os01g08460	_	cellular_component:membrane(GO:0016020)
LOC_Os02g40700	1002	88	5.69	87	5.3	91	5.81	327	21.91	291	16.61	308	18.36	211.365	2.1092	0.203156	10.3822	2.9881e-25	1.42644e-22	Ups	LOC_Os02g40700	K06995	_
LOC_Os04g40600	2056	1495	70.26	1589	70.33	1582	73.42	2905	141.5	3130	129.88	3198	138.61	2389.62	1.33915	0.129167	10.3676	3.48118e-25	1.62791e-22	Ups	LOC_Os04g40600	K07304	biological_process:oxidation-reduction process(GO:0055114);molecular_function:peptide-methionine (S)-S-oxide reductase activity(GO:0008113);biological_process:protein repair(GO:0030091);molecular_function:oxidoreductase activity, acting on a sulfur group of donors, disulfide as acceptor(GO:0016671);biological_process:response to oxidative stress(GO:0006979)
LOC_Os02g49340	1503	34	2.9	43	3.46	53	4.47	291	25.76	432	32.58	244	19.22	199.886	3.058	0.295508	10.3483	4.26125e-25	1.94417e-22	Ups	LOC_Os02g49340	_	_
LOC_Os12g41590	3105	355	15.93	355	15	324	14.36	1514	70.41	2162	85.65	1228	50.82	1068.57	2.51221	0.242801	10.3468	4.32716e-25	1.94417e-22	Ups	LOC_Os12g41590	_	molecular_function:oxidoreductase activity(GO:0016491);biological_process:metabolic process(GO:0008152)
LOC_Os12g44370	1519	863	33.24	958	34.75	889	33.82	1946	77.69	2514	85.5	2170	77.09	1623.49	1.63189	0.158506	10.2955	7.38707e-25	3.25514e-22	Ups	LOC_Os12g44370	_	_
LOC_Os03g48250	996	8	0.47	1	0.06	0	0	95	5.78	156	8.09	120	6.5	70.1717	4.57716	0.447789	10.2217	1.58563e-24	6.85531e-22	Ups	LOC_Os03g48250	_	molecular_function:rRNA N-glycosylase activity(GO:0030598);biological_process:negative regulation of translation(GO:0017148)
LOC_Os06g10510	1005	96	5.59	93	5.1	123	7.07	320	19.31	502	25.81	443	23.79	279.084	2.29242	0.225955	10.1454	3.47176e-24	1.47319e-21	Ups	LOC_Os06g10510	_	molecular_function:protein binding(GO:0005515);molecular_function:oxidoreductase activity(GO:0016491);biological_process:metabolic process(GO:0008152);molecular_function:intramolecular lyase activity(GO:0016872)
LOC_Os01g14410	1051	3295	201.24	1318	75.81	2130	128.47	20247	1281.64	38309	2065.88	18931	1066.3	15463.1	3.51976	0.347059	10.1417	3.60801e-24	1.50316e-21	Ups	LOC_Os01g14410	_	_
LOC_Os08g08850	931	227	14.27	301	17.82	384	23.83	1000	65.14	1338	74.25	1144	66.31	778.521	2.22347	0.219502	10.1296	4.08183e-24	1.6702e-21	Ups	LOC_Os08g08850	K10704	_
LOC_Os04g49950	6431	60	0.71	67	0.75	81	0.95	217	2.67	298	3.12	328	3.59	185.487	2.28927	0.226238	10.1188	4.55819e-24	1.83239e-21	Ups	LOC_Os04g49950	_	molecular_function:protein binding(GO:0005515)
LOC_Os01g03549	8527	803	20.39	748	17.89	758	19.01	1663	43.77	2422	54.31	2168	50.77	1491.68	1.76101	0.174524	10.0904	6.09394e-24	2.40753e-21	Ups	LOC_Os01g03549	_	biological_process:oxidation-reduction process(GO:0055114);molecular_function:oxidoreductase activity(GO:0016491);molecular_function:copper ion binding(GO:0005507)
LOC_Os03g25080	1907	29	0.89	40	1.16	18	0.55	168	5.34	228	6.18	201	5.69	123.367	2.94203	0.293303	10.0307	1.11728e-23	4.33923e-21	Ups	LOC_Os03g25080	_	molecular_function:protein binding(GO:0005515)
LOC_Os09g12290	14468	1078	19.93	1252	21.81	575	10.5	7364	141.14	11792	192.54	5941	101.32	5123.88	3.21728	0.321078	10.0202	1.24217e-23	4.74386e-21	Ups	LOC_Os09g12290	K12524	biological_process:oxidation-reduction process(GO:0055114);molecular_function:NADP binding(GO:0050661);molecular_function:oxidoreductase activity(GO:0016491);biological_process:cellular amino acid metabolic process(GO:0006520)
LOC_Os01g54270	8246	113	2.75	159	3.64	121	2.91	358	9.02	382	8.2	432	9.69	273.908	1.8957	0.189496	10.0039	1.46546e-23	5.50484e-21	Ups	LOC_Os01g54270	K17913	_
LOC_Os02g03740	3487	582	28.21	548	25.02	661	31.64	2168	108.92	3808	162.99	2275	101.71	1796.33	2.45791	0.248384	9.8956	4.35001e-23	1.60768e-20	Ups	LOC_Os02g03740	K08681	biological_process:cobalamin biosynthetic process(GO:0009236);molecular_function:catalytic activity(GO:0003824)
LOC_Os04g48880	2069	2047	81.03	2128	79.34	2308	90.23	6271	257.3	6544	228.74	5304	193.64	4329.08	1.81781	0.183912	9.88414	4.8776e-23	1.77405e-20	Ups	LOC_Os04g48880	K15746	biological_process:oxidation-reduction process(GO:0055114);molecular_function:oxidoreductase activity(GO:0016491);biological_process:fatty acid biosynthetic process(GO:0006633);molecular_function:iron ion binding(GO:0005506)
LOC_Os02g55400	4363	1	0.02	0	0	0	0	72	1.38	127	2.08	57	0.97	48.1655	5.04464	0.511522	9.86202	6.08132e-23	2.1773e-20	Ups	LOC_Os02g55400	K01535	molecular_function:metal ion binding(GO:0046872);molecular_function:nucleotide binding(GO:0000166)
LOC_Os06g29790	4921	134	2.67	164	3.08	191	3.76	604	12.48	864	15.2	566	10.4	450.468	2.33356	0.237242	9.8362	7.86242e-23	2.77168e-20	Ups	LOC_Os06g29790	_	cellular_component:integral component of membrane(GO:0016021)
LOC_Os01g49310	5209	261	3.51	199	2.52	252	3.35	604	8.42	949	11.28	967	12	567.362	2.10385	0.214468	9.80962	1.02349e-22	3.55337e-20	Ups	LOC_Os01g49310	_	_
LOC_Os04g38850	1695	167	11.39	207	13.29	257	17.31	657	46.44	851	51.24	680	42.77	498.626	2.09621	0.213818	9.80372	1.08517e-22	3.71129e-20	Ups	LOC_Os04g38850	_	_
LOC_Os05g08480	2091	296	8.28	162	4.27	196	5.42	1681	48.75	2646	65.37	1161	29.96	1127.16	3.16484	0.325126	9.73421	2.1549e-22	7.26137e-20	Ups	LOC_Os05g08480	_	molecular_function:transferase activity, transferring hexosyl groups(GO:0016758);biological_process:metabolic process(GO:0008152)
LOC_Os01g02750	2743	89	3.75	44	1.74	86	3.58	358	15.62	679	25.24	513	19.91	318.585	2.95278	0.304482	9.69771	3.08336e-22	1.02394e-19	Ups	LOC_Os01g02750	_	biological_process:protein phosphorylation(GO:0006468);molecular_function:ATP binding(GO:0005524);molecular_function:protein kinase activity(GO:0004672)
LOC_Os01g22450	1913	67	15.56	99	21.65	90	20.64	266	64.01	381	78.11	323	69.16	216.848	2.20518	0.227878	9.67699	3.77688e-22	1.23633e-19	Ups	LOC_Os01g22450	_	_
LOC_Os01g11230	1210	1453	48.66	1392	43.91	1302	43.06	2903	100.77	3814	112.79	3292	101.68	2459.03	1.60716	0.166172	9.67166	3.97868e-22	1.28405e-19	Ups	LOC_Os01g11230	_	_
LOC_Os07g06800	1685	993	69.66	737	48.7	695	48.15	2904	211.16	4111	254.65	2838	183.62	2190.03	2.29366	0.237357	9.66334	4.31562e-22	1.37345e-19	Ups	LOC_Os07g06800	_	molecular_function:oxidoreductase activity, acting on the CH-CH group of donors(GO:0016627);cellular_component:integral component of membrane(GO:0016021);biological_process:lipid metabolic process(GO:0006629);cellular_component:cytoplasm(GO:0005737)
LOC_Os04g38600	2018	51554	883.26	55450	894.76	55376	936.97	105351	1870.77	113067	1710.47	105258	1663.17	83760.2	1.35076	0.140063	9.6439	5.21671e-22	1.61769e-19	Ups	LOC_Os04g38600	K05298	biological_process:oxidation-reduction process(GO:0055114);molecular_function:oxidoreductase activity, acting on the aldehyde or oxo group of donors, NAD or NADP as acceptor(GO:0016620)
LOC_Os09g24710	5182	943	20.74	917	19	859	18.66	2495	56.88	3979	77.28	2756	55.91	2110.11	2.06223	0.213841	9.64375	5.22428e-22	1.61769e-19	Ups	LOC_Os09g24710	_	_
LOC_Os12g17600	1264	97435	2563.28	96378	2388.02	104046	2703.25	207567	5659.72	227112	5275.64	204976	4973.26	162287	1.45272	0.150714	9.63891	5.47639e-22	1.67315e-19	Ups	LOC_Os12g17600	_	molecular_function:protein binding(GO:0005515)
LOC_Os08g31630	4603	1404	23.78	1411	22.51	1779	29.76	3221	56.55	3951	59.1	4033	63.01	2739.56	1.61774	0.168273	9.61378	6.99356e-22	2.10856e-19	Ups	LOC_Os08g31630	_	biological_process:trehalose biosynthetic process(GO:0005992);molecular_function:catalytic activity(GO:0003824)
LOC_Os02g40500	1898	97	9.37	116	10.55	107	10.2	417	41.73	723	61.64	417	37.13	336.597	2.52202	0.262445	9.60973	7.27399e-22	2.16463e-19	Ups	LOC_Os02g40500	K03676	biological_process:cell redox homeostasis(GO:0045454);molecular_function:protein disulfide oxidoreductase activity(GO:0015035);molecular_function:electron carrier activity(GO:0009055)
LOC_Os04g42800	1687	1283	36.44	1302	34.83	1247	34.98	3223	94.88	4489	112.58	3275	85.79	2601.22	1.84226	0.192586	9.56592	1.11213e-21	3.2671e-19	Ups	LOC_Os04g42800	_	_
LOC_Os02g02380	1215	271	13.05	176	7.98	244	11.6	681	33.99	874	37.16	790	35.09	535.773	2.05396	0.215177	9.54546	1.35508e-21	3.93041e-19	Ups	LOC_Os02g02380	K10143	molecular_function:protein binding(GO:0005515)
LOC_Os03g25850	1698	666	22.95	617	20.02	613	20.86	1351	48.25	1988	60.49	1674	53.2	1203.66	1.72594	0.18125	9.52242	1.69194e-21	4.84613e-19	Ups	LOC_Os03g25850	_	_
LOC_Os03g15460	1862	268	17.19	265	16.01	271	17.17	1278	84.98	1464	82.93	821	48.58	787.808	2.4154	0.253718	9.52002	1.73147e-21	4.89812e-19	Ups	LOC_Os03g15460	_	_
LOC_Os06g51029	7677	10029	218.7	10703	219.83	8517	183.43	26577	600.7	39667	763.8	27741	557.92	21730.2	1.9917	0.209479	9.50791	1.94539e-21	5.43617e-19	Ups	LOC_Os06g51029	_	molecular_function:ATPase activity(GO:0016887);molecular_function:ATP binding(GO:0005524);biological_process:proteolysis(GO:0006508);molecular_function:metalloendopeptidase activity(GO:0004222);molecular_function:DNA helicase activity(GO:0003678)
LOC_Os02g35090	2267	6572	207.62	5272	156.87	4995	155.84	15122	495.15	20128	561.47	15876	462.56	11958.9	1.91285	0.201654	9.48579	2.40564e-21	6.64132e-19	Ups	LOC_Os02g35090	_	_
LOC_Os07g08160	955	3141	213.69	825	52.86	2144	144.05	23186	1634.93	37055	2225.96	20658	1296.17	16027.7	3.60882	0.381638	9.45614	3.19532e-21	8.71639e-19	Ups	LOC_Os07g08160	_	molecular_function:protein binding(GO:0005515);molecular_function:oxidoreductase activity(GO:0016491);biological_process:metabolic process(GO:0008152);molecular_function:intramolecular lyase activity(GO:0016872)
LOC_Os06g39875	2188	40	3.44	36	2.91	44	3.73	169	15.05	162	12.29	170	13.47	110.754	2.32401	0.246005	9.447	3.48666e-21	9.39922e-19	Ups	LOC_Os06g39875	K07936	molecular_function:GTP binding(GO:0005525)
LOC_Os02g03720	2651	485	20.5	527	20.98	544	22.71	1396	61.17	2118	79.06	1434	55.91	1146.7	1.97669	0.211054	9.36581	7.54695e-21	2.01082e-18	Ups	LOC_Os02g03720	_	molecular_function:hydrolase activity, acting on ester bonds(GO:0016788);biological_process:intracellular protein transport(GO:0006886);biological_process:GPI anchor metabolic process(GO:0006505)
LOC_Os03g12290	4818	507	14.58	550	14.9	539	15.31	2082	62.07	2523	64.08	1489	39.5	1376.11	2.22303	0.237508	9.35979	7.98978e-21	2.10434e-18	Ups	LOC_Os03g12290	K01915	biological_process:nitrogen compound metabolic process(GO:0006807);biological_process:glutamine biosynthetic process(GO:0006542);molecular_function:glutamate-ammonia ligase activity(GO:0004356)
LOC_Os05g47540	4302	1129	17.42	1814	26.37	1161	17.7	6429	102.84	6547	89.22	4619	65.75	3899.39	2.37407	0.253708	9.35749	8.16504e-21	2.12606e-18	Ups	LOC_Os05g47540	K05929	molecular_function:methyltransferase activity(GO:0008168);biological_process:metabolic process(GO:0008152)
LOC_Os05g45810	2034	183	9.03	216	10.04	239	11.64	496	25.36	848	36.94	807	36.72	488.28	2.03861	0.218169	9.3442	9.25871e-21	2.38375e-18	Ups	LOC_Os05g45810	K06268	molecular_function:calcium ion binding(GO:0005509)
LOC_Os11g40600	1568	1749	115.89	1652	103.1	1612	105.49	4805	329.99	7387	432.19	4801	293.39	3893.65	2.0584	0.220601	9.33087	1.05002e-20	2.67336e-18	Ups	LOC_Os11g40600	_	molecular_function:protein binding(GO:0005515)
LOC_Os07g20340	2291	13	0.55	17	0.68	25	1.04	263	11.51	247	9.21	123	4.79	128.204	3.47815	0.373513	9.31199	1.25461e-20	3.15914e-18	Ups	LOC_Os07g20340	_	molecular_function:metal ion binding(GO:0046872);biological_process:metal ion transport(GO:0030001)
LOC_Os09g26580	5357	375	9.22	478	11.07	587	14.26	1496	38.13	2924	63.5	2071	46.97	1409.41	2.41192	0.259094	9.30904	1.28994e-20	3.2128e-18	Ups	LOC_Os09g26580	_	_
LOC_Os07g32560	1505	956	37.17	1211	44.34	1259	48.34	2301	92.72	3053	104.8	2902	104.05	2023.43	1.60173	0.172924	9.26263	1.99453e-20	4.91427e-18	Ups	LOC_Os07g32560	_	biological_process:proteolysis(GO:0006508);molecular_function:ATP-dependent peptidase activity(GO:0004176)
LOC_Os01g71190	1866	2422	149.95	3040	177.27	3043	186.07	8296	532.36	10662	582.88	7331	418.6	6142.95	1.9445	0.210459	9.23931	2.48082e-20	6.04738e-18	Ups	LOC_Os01g71190	K08903	cellular_component:membrane(GO:0016020);biological_process:photosynthesis(GO:0015979);cellular_component:photosystem II oxygen evolving complex(GO:0009654);cellular_component:photosystem II(GO:0009523)
LOC_Os05g43240	4462	290	5.71	305	5.66	354	6.89	706	14.42	1226	21.33	1098	19.95	695.92	1.96652	0.213182	9.22459	2.84644e-20	6.86562e-18	Ups	LOC_Os05g43240	_	biological_process:nitrile biosynthetic process(GO:0080028);biological_process:glucosinolate catabolic process(GO:0019762)
LOC_Os05g47840	1808	5	0.16	2	0.06	7	0.22	85	2.85	194	5.54	84	2.51	69.8068	4.11397	0.446526	9.21328	3.16309e-20	7.5499e-18	Ups	LOC_Os05g47840	K10760	biological_process:tRNA processing(GO:0008033)
LOC_Os01g72100	1275	802	36.8	811	35.05	962	43.6	1734	82.47	2021	81.89	1876	79.4	1419.23	1.47209	0.15987	9.20804	3.32136e-20	7.84595e-18	Ups	LOC_Os01g72100	K13448	_
LOC_Os01g17214	13191	29	0.95	19	0.58	48	1.55	291	9.85	524	15.11	226	6.81	209.19	3.39302	0.370807	9.15037	5.67368e-20	1.3266e-17	Ups	LOC_Os01g17214	_	biological_process:transmembrane transport(GO:0055085);cellular_component:integral component of membrane(GO:0016021)
LOC_Os09g19510	5111	96	4.09	222	8.9	354	14.89	4	0.18	6	0.23	7	0.27	99.3663	-4.04087	0.442666	-9.12849	6.94595e-20	1.60767e-17	Down	LOC_Os09g19510	_	biological_process:protein phosphorylation(GO:0006468);molecular_function:protein kinase activity(GO:0004672);molecular_function:calcium ion binding(GO:0005509)
LOC_Os06g45820	3752	16907	205.31	18520	211.82	15690	188.17	42646	536.76	66481	712.85	45500	509.59	36166.4	1.90689	0.209705	9.09321	9.61605e-20	2.20342e-17	Ups	LOC_Os06g45820	_	molecular_function:ATPase activity(GO:0016887);molecular_function:ATP binding(GO:0005524);biological_process:proteolysis(GO:0006508);molecular_function:metalloendopeptidase activity(GO:0004222);molecular_function:DNA helicase activity(GO:0003678)
LOC_Os01g45460	4916	176	6.79	266	9.66	183	6.97	580	23.19	933	31.77	711	25.29	502.617	2.11561	0.233003	9.07974	1.08834e-19	2.46914e-17	Ups	LOC_Os01g45460	K15889	_
LOC_Os02g53130	3417	7	0.13	9	0.16	6	0.11	63	1.25	104	1.76	175	3.09	65.2203	3.68081	0.406128	9.06319	1.26693e-19	2.84613e-17	Ups	LOC_Os02g53130	K10534	biological_process:oxidation-reduction process(GO:0055114);molecular_function:oxidoreductase activity(GO:0016491);biological_process:nitrate assimilation(GO:0042128);molecular_function:molybdenum ion binding(GO:0030151)
LOC_Os01g66890	2812	538	9.88	486	8.41	620	11.24	1438	27.37	1838	29.8	1378	23.34	1106.35	1.82016	0.201078	9.052	1.4037e-19	3.12276e-17	Ups	LOC_Os01g66890	_	molecular_function:zinc ion binding(GO:0008270);biological_process:regulation of transcription, DNA-templated(GO:0006355);cellular_component:nucleus(GO:0005634);molecular_function:histone acetyltransferase activity(GO:0004402);molecular_function:transcription cofactor activity(GO:0003712);molecular_function:protein binding(GO:0005515)
LOC_Os01g49890	1986	326	9.6	419	11.63	331	9.63	912	27.85	1124	29.24	862	23.42	696.101	1.7588	0.194435	9.04567	1.48745e-19	3.27725e-17	Ups	LOC_Os01g49890	K01733	_
LOC_Os03g07960	2854	1740	97.33	1668	87.87	1365	75.4	4319	250.39	6679	329.88	4619	238.28	3597.4	2.00613	0.221967	9.03798	1.59592e-19	3.48275e-17	Ups	LOC_Os03g07960	_	_
LOC_Os03g07440	841	567	39.45	576	37.74	595	40.88	1039	74.92	1111	68.25	1099	70.51	855.497	1.25644	0.139116	9.03155	1.6926e-19	3.65888e-17	Ups	LOC_Os03g07440	_	_
LOC_Os01g59090	1448	765	37.46	628	28.96	671	32.45	1717	87.13	2300	99.43	1736	78.39	1371.05	1.7963	0.199221	9.01662	1.93982e-19	4.15412e-17	Ups	LOC_Os01g59090	_	cellular_component:extrinsic component of membrane(GO:0019898);biological_process:photosynthesis(GO:0015979);cellular_component:photosystem II oxygen evolving complex(GO:0009654);cellular_component:photosystem II(GO:0009523);molecular_function:calcium ion binding(GO:0005509)
LOC_Os01g62260	1185	4	0.2	6	0.28	1	0.05	52	2.66	80	3.49	92	4.19	42.7485	3.88007	0.431995	8.98174	2.66529e-19	5.65486e-17	Ups	LOC_Os01g62260	_	_
LOC_Os04g23700	2659	44	1.03	36	0.8	45	1.04	177	4.31	390	8.09	236	5.11	166.995	2.81605	0.313579	8.98037	2.69847e-19	5.67272e-17	Ups	LOC_Os04g23700	_	biological_process:recognition of pollen(GO:0048544);biological_process:protein phosphorylation(GO:0006468);molecular_function:ATP binding(GO:0005524);molecular_function:protein kinase activity(GO:0004672)
LOC_Os06g39960	3674	93	4.09	73	3.02	98	4.25	408	18.59	618	23.99	324	13.14	291.367	2.56413	0.285797	8.97187	2.91516e-19	6.07254e-17	Ups	LOC_Os06g39960	K16241	molecular_function:sequence-specific DNA binding(GO:0043565);biological_process:regulation of transcription, DNA-templated(GO:0006355);molecular_function:sequence-specific DNA binding transcription factor activity(GO:0003700)
LOC_Os03g18170	2893	149	5.68	64	2.3	99	3.72	553	21.83	651	21.9	504	17.71	364.761	2.63386	0.294686	8.93784	3.96863e-19	8.19253e-17	Ups	LOC_Os03g18170	_	biological_process:protein phosphorylation(GO:0006468);molecular_function:protein kinase activity(GO:0004672)
LOC_Os04g58800	2134	792	40.15	895	42.74	785	39.31	1918	100.79	1988	89	1704	79.68	1405.61	1.52895	0.17162	8.90896	5.15128e-19	1.0539e-16	Ups	LOC_Os04g58800	K10704	_
LOC_Os03g27120	1847	1527	58.32	2575	92.62	2022	76.26	5953	235.64	7978	269.03	6119	215.52	4616.32	2.01264	0.226183	8.89827	5.67231e-19	1.14571e-16	Ups	LOC_Os03g27120	_	biological_process:proteolysis(GO:0006508);molecular_function:cysteine-type endopeptidase activity(GO:0004197)
LOC_Os09g25320	2001	2027	143.58	2315	154.44	2190	153.2	4909	360.4	7633	477.4	5564	363.48	4308.1	1.78824	0.200977	8.89773	5.70007e-19	1.14571e-16	Ups	LOC_Os09g25320	K12158	molecular_function:protein binding(GO:0005515)
LOC_Os02g02830	1178	354	16.91	554	24.92	513	24.2	1574	77.92	2040	86.03	1363	60.04	1135.84	2.1023	0.236847	8.87623	6.91662e-19	1.37815e-16	Ups	LOC_Os02g02830	K06689	_
LOC_Os12g03350	949	70	4.86	144	9.41	159	10.9	504	36.26	511	31.32	610	39.05	354.923	2.36376	0.266496	8.86978	7.32893e-19	1.44772e-16	Ups	LOC_Os12g03350	_	_
LOC_Os08g44000	5098	1176	19.5	1409	22	1661	27.2	3320	57.05	4378	64.09	3604	55.11	2715	1.73582	0.195728	8.86852	7.41276e-19	1.45176e-16	Ups	LOC_Os08g44000	_	_
LOC_Os01g17240	3929	2014	49.53	2276	52.72	2545	61.81	5381	137.16	9610	208.69	7164	162.49	5090.05	1.98659	0.224142	8.86308	7.7832e-19	1.51139e-16	Ups	LOC_Os01g17240	K08193	biological_process:transmembrane transport(GO:0055085);cellular_component:integral component of membrane(GO:0016021)
LOC_Os05g02250	2604	2092	48.92	2054	45.24	2035	47	5823	141.13	7483	154.51	4930	106.32	4307.2	1.87667	0.212151	8.84595	9.07568e-19	1.74756e-16	Ups	LOC_Os05g02250	_	_
LOC_Os10g40740	4660	2230	67.32	2949	83.85	2699	80.47	4977	155.73	6269	167.11	5808	161.71	4300.6	1.45689	0.164865	8.83686	9.84482e-19	1.87987e-16	Ups	LOC_Os10g40740	_	molecular_function:protein dimerization activity(GO:0046983)
LOC_Os07g27970	4046	247	10.15	366	14.16	356	14.45	709	30.19	1071	38.86	1056	40.02	662.823	1.85205	0.209629	8.83489	1.00195e-18	1.89741e-16	Ups	LOC_Os07g27970	_	molecular_function:protein dimerization activity(GO:0046983);molecular_function:O-methyltransferase activity(GO:0008171)
LOC_Os07g28610	1944	4326	123.59	4410	118.66	4141	116.83	9308	275.61	8873	223.83	8484	223.53	6841.78	1.40195	0.15873	8.8323	1.0255e-18	1.92608e-16	Ups	LOC_Os07g28610	_	_
LOC_Os02g27490	3456	475	8.97	576	10.25	774	14.44	1729	33.86	3015	50.29	2241	39.05	1557.97	2.19766	0.249422	8.811	1.24038e-18	2.31074e-16	Ups	LOC_Os02g27490	K03453	cellular_component:membrane(GO:0016020)
LOC_Os08g07720	2479	287	10.89	190	6.79	160	6	872	34.29	1439	48.21	860	30.09	684.138	2.51847	0.286052	8.80423	1.31751e-18	2.43463e-16	Ups	LOC_Os08g07720	_	molecular_function:transferase activity, transferring acyl groups other than amino-acyl groups(GO:0016747)
LOC_Os01g59110	3033	80	2.91	84	2.88	115	4.13	259	9.76	395	12.67	333	11.16	223.19	2.0965	0.238473	8.79138	1.47734e-18	2.70814e-16	Ups	LOC_Os01g59110	_	molecular_function:transferase activity, transferring hexosyl groups(GO:0016758);biological_process:metabolic process(GO:0008152)
LOC_Os06g13320	1836	197	6.76	229	7.4	153	5.18	452	16.07	615	18.62	559	17.68	384.98	1.80078	0.205276	8.77247	1.74792e-18	3.17872e-16	Ups	LOC_Os06g13320	_	biological_process:protein phosphorylation(GO:0006468);molecular_function:protein kinase activity(GO:0004672)
LOC_Os05g03960	235	3	0.75	11	2.58	21	5.16	132	34.06	339	74.52	175	40.18	124.925	3.80726	0.436614	8.71996	2.78311e-18	5.02142e-16	Ups	LOC_Os05g03960	_	_
LOC_Os03g38950	2377	383	10.15	493	12.3	635	16.62	1381	37.93	1747	40.88	1436	35.09	1067.91	1.90098	0.218832	8.68694	3.72334e-18	6.66537e-16	Ups	LOC_Os03g38950	_	_
LOC_Os01g16290	11847	238	4.3	150	2.55	226	4.04	797	14.94	1248	19.92	719	11.99	605.856	2.39687	0.276008	8.68408	3.81834e-18	6.78243e-16	Ups	LOC_Os01g16290	K02470	biological_process:DNA topological change(GO:0006265);molecular_function:ATP binding(GO:0005524);molecular_function:DNA topoisomerase type II (ATP-hydrolyzing) activity(GO:0003918);molecular_function:DNA binding(GO:0003677)
LOC_Os05g41950	2666	150	4.72	200	5.92	140	4.35	424	13.82	741	20.57	550	15.95	388.445	2.08321	0.240916	8.64706	5.28413e-18	9.31388e-16	Ups	LOC_Os05g41950	_	biological_process:protein phosphorylation(GO:0006468);molecular_function:protein kinase activity(GO:0004672)
LOC_Os12g08810	4310	19800	521.13	15399	381.72	17646	458.67	36416	993.4	48034	1116.3	41873	1016.41	31114.9	1.5829	0.183541	8.62424	6.452e-18	1.12856e-15	Ups	LOC_Os12g08810	K14190	molecular_function:GDP-D-glucose phosphorylase activity(GO:0080048)
LOC_Os03g04140	4486	497	16.12	423	12.92	416	13.32	1033	34.72	1496	42.84	1110	33.2	870.58	1.75964	0.204353	8.61077	7.25698e-18	1.25975e-15	Ups	LOC_Os03g04140	K00640	molecular_function:serine O-acetyltransferase activity(GO:0009001);biological_process:cysteine biosynthetic process from serine(GO:0006535);cellular_component:cytoplasm(GO:0005737)
LOC_Os03g02750	2711	214	4.62	283	5.75	332	7.08	846	18.92	871	16.6	715	14.23	574.909	1.86874	0.217437	8.59438	8.3718e-18	1.44234e-15	Ups	LOC_Os03g02750	_	biological_process:proteolysis(GO:0006508);molecular_function:serine-type endopeptidase activity(GO:0004252)
LOC_Os04g08828	3972	810	14.16	1131	18.63	1272	21.97	240	4.35	216	3.34	227	3.66	588.946	-1.79531	0.209854	-8.55501	1.17854e-17	2.01531e-15	Down	LOC_Os04g08828	_	biological_process:oxidation-reduction process(GO:0055114);molecular_function:heme binding(GO:0020037);molecular_function:oxidoreductase activity, acting on paired donors, with incorporation or reduction of molecular oxygen(GO:0016705);molecular_function:iron ion binding(GO:0005506)
LOC_Os06g04510	5085	604	13.1	565	11.54	445	9.53	1754	39.44	2757	52.81	1582	31.65	1372.41	2.18213	0.255178	8.55137	1.21633e-17	2.06451e-15	Ups	LOC_Os06g04510	K01689	biological_process:glycolytic process(GO:0006096);molecular_function:phosphopyruvate hydratase activity(GO:0004634);molecular_function:magnesium ion binding(GO:0000287);cellular_component:phosphopyruvate hydratase complex(GO:0000015)
LOC_Os01g22980	4263	285	7	384	8.89	540	13.1	1280	32.6	2036	44.18	1462	33.13	1062.53	2.23466	0.262194	8.52292	1.5558e-17	2.61295e-15	Ups	LOC_Os01g22980	K16297	biological_process:proteolysis(GO:0006508);molecular_function:serine-type carboxypeptidase activity(GO:0004185)
LOC_Os05g50550	3407	3533	111.07	3284	97.24	4984	154.75	10402	338.96	22204	616.39	17447	505.88	10932.1	2.30698	0.270694	8.52244	1.56225e-17	2.61295e-15	Ups	LOC_Os05g50550	K05356	biological_process:isoprenoid biosynthetic process(GO:0008299);molecular_function:transferase activity, transferring alkyl or aryl (other than methyl) groups(GO:0016765);biological_process:photosynthesis(GO:0015979)
LOC_Os03g04470	1612	1146	55.05	1151	52.07	1480	70.21	3838	191.09	6570	278.67	3832	169.77	3201.69	2.17781	0.255604	8.52027	1.59182e-17	2.64311e-15	Ups	LOC_Os03g04470	_	_
LOC_Os07g32570	3347	4819	83.34	4399	71.66	3456	59.03	16773	300.66	17780	271.52	11268	179.73	10462.8	2.13653	0.250859	8.51686	1.63941e-17	2.70256e-15	Ups	LOC_Os07g32570	K05907	biological_process:cell redox homeostasis(GO:0045454);biological_process:metabolic process(GO:0008152);molecular_function:catalytic activity(GO:0003824)
LOC_Os02g04550	303	47	9.08	71	12.91	68	12.97	248	49.63	275	46.89	201	35.8	162.512	2.22555	0.261436	8.51276	1.69836e-17	2.77973e-15	Ups	LOC_Os02g04550	_	_
LOC_Os07g06810	2653	2	0.14	3	0.19	1	0.07	58	4.13	69	4.18	44	2.79	32.9881	4.00346	0.470625	8.50669	1.78975e-17	2.90853e-15	Ups	LOC_Os07g06810	_	molecular_function:protein binding(GO:0005515);molecular_function:oxidoreductase activity(GO:0016491);biological_process:metabolic process(GO:0008152);molecular_function:intramolecular lyase activity(GO:0016872)
LOC_Os01g73910	2758	3528	40.55	4353	47.13	3749	42.56	7191	85.67	11394	115.65	9983	105.83	6958.76	1.61799	0.190453	8.49547	1.97131e-17	3.18102e-15	Ups	LOC_Os01g73910	_	biological_process:proteolysis(GO:0006508);molecular_function:metalloendopeptidase activity(GO:0004222)
LOC_Os11g42510	7053	569	14.98	512	12.69	486	12.63	1230	33.55	2463	57.24	1763	42.79	1235.86	2.06601	0.243634	8.47999	2.25209e-17	3.6087e-15	Ups	LOC_Os11g42510	_	_
LOC_Os10g13550	4060	495	9.84	608	11.38	652	12.8	1055	21.73	1329	23.32	1281	23.48	932.579	1.40307	0.165518	8.47681	2.3145e-17	3.68294e-15	Ups	LOC_Os10g13550	_	_
LOC_Os10g36703	1019	1179	67.69	1860	100.59	1418	80.41	3788	225.43	5294	268.4	3999	211.76	3076.7	1.86277	0.220724	8.43935	3.19097e-17	5.04262e-15	Ups	LOC_Os10g36703	K14488	biological_process:response to auxin(GO:0009733)
LOC_Os05g32820	2326	714	17.96	945	22.39	722	17.94	2060	53.71	2013	44.71	1755	40.71	1434.03	1.62978	0.193294	8.43161	3.40931e-17	5.35075e-15	Ups	LOC_Os05g32820	_	_
LOC_Os04g37619	7181	4496	95.48	5819	116.39	6316	132.47	11179	246.07	13308	249.55	12285	240.62	9233.36	1.48418	0.176241	8.42133	3.72246e-17	5.80249e-15	Ups	LOC_Os04g37619	K09838	molecular_function:protein binding(GO:0005515);molecular_function:FAD binding(GO:0071949)
LOC_Os03g23980	3188	2358	112.99	3110	140.36	2851	134.92	6423	319	9169	387.95	6569	290.31	5328.06	1.73505	0.206167	8.41575	3.90388e-17	6.04416e-15	Ups	LOC_Os03g23980	_	_
LOC_Os04g44924	1719	1033	48.94	1297	57.87	1328	62.13	2767	135.87	2852	119.3	2531	110.59	2049.97	1.50043	0.178539	8.4039	4.31876e-17	6.64161e-15	Ups	LOC_Os04g44924	K15095	molecular_function:oxidoreductase activity(GO:0016491);biological_process:metabolic process(GO:0008152)
LOC_Os02g10350	5302	4297	134.73	4819	142.31	3632	112.47	8683	282.18	15399	426.33	13270	383.74	8732.46	1.84435	0.219561	8.40018	4.458e-17	6.81004e-15	Ups	LOC_Os02g10350	K08472	cellular_component:integral component of membrane(GO:0016021);biological_process:defense response(GO:0006952)
LOC_Os06g47970	1477	3276	191.48	2919	160.69	2388	137.85	7140	432.55	8948	461.81	6864	370.01	5524.64	1.73667	0.207055	8.38748	4.96682e-17	7.53707e-15	Ups	LOC_Os06g47970	_	_
LOC_Os02g53510	1009	63	3.65	112	6.12	88	5.04	319	19.17	424	21.71	286	15.29	230.205	2.22745	0.266048	8.37234	5.6487e-17	8.51542e-15	Ups	LOC_Os02g53510	_	_
LOC_Os01g62460	3319	2828	18.04	3127	18.79	3180	20.03	4684	30.97	5222	29.41	5317	31.28	4144.63	1.09335	0.130684	8.36637	5.94196e-17	8.89895e-15	Ups	LOC_Os01g62460	_	_
LOC_Os11g32750	4593	76	1.38	58	0.99	61	1.09	289	5.43	364	5.82	211	3.53	190.608	2.37439	0.283979	8.36115	6.21086e-17	9.24128e-15	Ups	LOC_Os11g32750	_	molecular_function:hydrolase activity(GO:0016787)
LOC_Os07g49400	2781	15149	409.58	14924	380.03	15195	405.73	26314	737.4	28203	673.3	26205	653.43	21582.6	1.19062	0.1425	8.35526	6.52864e-17	9.65144e-15	Ups	LOC_Os07g49400	K00434	biological_process:oxidation-reduction process(GO:0055114);molecular_function:heme binding(GO:0020037);biological_process:response to oxidative stress(GO:0006979);molecular_function:peroxidase activity(GO:0004601)
LOC_Os02g33020	2818	46	2.57	101	5.31	92	5.07	286	16.55	430	21.2	346	17.82	231.431	2.37277	0.284353	8.34445	7.15435e-17	1.05086e-14	Ups	LOC_Os02g33020	_	_
LOC_Os02g18450	8052	4704	95.96	5044	96.92	7360	148.28	17156	362.75	40164	723.48	24704	464.79	17654.6	2.45341	0.294193	8.33947	7.46272e-17	1.08918e-14	Ups	LOC_Os02g18450	K06207	molecular_function:GTP binding(GO:0005525)
LOC_Os01g61700	987	264	29.76	197	20.92	201	22.38	595	69.52	1287	128.11	864	89.83	603.938	2.27622	0.27314	8.33353	7.84652e-17	1.13794e-14	Ups	LOC_Os01g61700	_	biological_process:protein catabolic process(GO:0030163)
LOC_Os10g03440	1383	24	1.02	23	0.92	12	0.5	104	4.56	106	3.96	117	4.56	69.3065	2.62083	0.314558	8.3318	7.96216e-17	1.14745e-14	Ups	LOC_Os10g03440	_	biological_process:protein ubiquitination(GO:0016567);molecular_function:ubiquitin-protein transferase activity(GO:0004842)
LOC_Os01g53779	7047	58	1.66	92	2.48	68	1.92	213	6.31	311	7.85	244	6.44	174.083	2.08835	0.250989	8.3205	8.75963e-17	1.25449e-14	Ups	LOC_Os01g53779	_	_
LOC_Os09g28390	3487	793	23.98	627	17.86	748	22.34	1904	59.67	1968	52.54	1614	45.01	1341.03	1.66607	0.20047	8.31084	9.50289e-17	1.35248e-14	Ups	LOC_Os09g28390	K09843	biological_process:oxidation-reduction process(GO:0055114);molecular_function:heme binding(GO:0020037);molecular_function:oxidoreductase activity, acting on paired donors, with incorporation or reduction of molecular oxygen(GO:0016705);molecular_function:iron ion binding(GO:0005506)
LOC_Os07g38790	2482	210	5.74	338	8.7	351	9.48	735	20.83	1061	25.61	905	22.82	630.291	1.88489	0.227009	8.30316	1.01374e-16	1.43388e-14	Ups	LOC_Os07g38790	K12373	biological_process:carbohydrate metabolic process(GO:0005975);molecular_function:hydrolase activity, hydrolyzing O-glycosyl compounds(GO:0004553)
LOC_Os03g12790	2594	99	2.56	83	2.02	90	2.3	278	7.45	488	11.15	300	7.16	237.847	2.21509	0.267166	8.29107	1.12231e-16	1.5777e-14	Ups	LOC_Os03g12790	K03327	biological_process:transmembrane transport(GO:0055085);cellular_component:membrane(GO:0016020);molecular_function:antiporter activity(GO:0015297);molecular_function:drug transmembrane transporter activity(GO:0015238);biological_process:drug transmembrane transport(GO:0006855)
LOC_Os01g08440	1817	1708	55	1112	33.72	1015	32.28	3815	127.32	6915	196.61	5078	150.8	3485.26	2.26676	0.27362	8.28433	1.18776e-16	1.65953e-14	Ups	LOC_Os01g08440	_	molecular_function:transferase activity, transferring hexosyl groups(GO:0016758);biological_process:metabolic process(GO:0008152)
LOC_Os04g59440	1126	1228	63.81	1078	52.76	1498	76.87	2755	148.37	4705	215.87	3922	187.95	2654.29	1.86777	0.226945	8.23004	1.87149e-16	2.59899e-14	Ups	LOC_Os04g59440	K03542	molecular_function:protein binding(GO:0005515);molecular_function:oxidoreductase activity(GO:0016491);biological_process:metabolic process(GO:0008152);molecular_function:intramolecular lyase activity(GO:0016872)
LOC_Os08g01380	956	22820	734.01	28742	870.72	31587	1003.39	61656	2055.49	77433	2199.19	60335	1789.82	49182.2	1.59461	0.194743	8.18829	2.64965e-16	3.65747e-14	Ups	LOC_Os08g01380	K02639	molecular_function:protein binding(GO:0005515);molecular_function:oxidoreductase activity(GO:0016491);biological_process:metabolic process(GO:0008152);molecular_function:intramolecular lyase activity(GO:0016872);molecular_function:iron-sulfur cluster binding(GO:0051536);molecular_function:electron carrier activity(GO:0009055)
LOC_Os11g32500	1820	712	40.29	731	38.96	1028	57.45	2825	165.68	4024	201.05	2295	119.77	2070.53	2.15192	0.263136	8.17796	2.88682e-16	3.96099e-14	Ups	LOC_Os11g32500	_	_
LOC_Os10g41400	2489	3367	66.35	3648	67.71	3113	60.58	7553	154.27	12258	213.29	8274	150.38	6687.38	1.77964	0.217792	8.17127	3.05152e-16	4.16206e-14	Ups	LOC_Os10g41400	K07304	biological_process:oxidation-reduction process(GO:0055114);molecular_function:peptide-methionine (S)-S-oxide reductase activity(GO:0008113);biological_process:protein repair(GO:0030091);molecular_function:oxidoreductase activity, acting on a sulfur group of donors, disulfide as acceptor(GO:0016671);biological_process:response to oxidative stress(GO:0006979)
LOC_Os03g26930	3430	4	0.13	21	0.64	18	0.57	154	5.13	270	7.66	120	3.56	108.19	3.43728	0.421077	8.16307	3.26622e-16	4.42852e-14	Ups	LOC_Os03g26930	K16297	biological_process:proteolysis(GO:0006508);molecular_function:serine-type carboxypeptidase activity(GO:0004185)
LOC_Os04g43420	2727	885	27.34	909	26.45	1068	32.58	2093	67.01	2752	75.07	2048	58.35	1699.02	1.59729	0.195894	8.15382	3.52599e-16	4.75261e-14	Ups	LOC_Os04g43420	_	_
LOC_Os05g50930	2586	7294	134.84	7430	129.36	6063	110.69	13339	255.58	17479	285.31	14324	244.21	11400.9	1.4558	0.179146	8.1263	4.42579e-16	5.93055e-14	Ups	LOC_Os05g50930	K03093	molecular_function:sigma factor activity(GO:0016987);biological_process:regulation of transcription, DNA-templated(GO:0006355);biological_process:DNA-templated transcription, initiation(GO:0006352);molecular_function:sequence-specific DNA binding transcription factor activity(GO:0003700);molecular_function:DNA binding(GO:0003677)
LOC_Os04g41350	1794	194	9.18	224	9.99	196	9.16	569	27.92	605	25.29	445	19.43	392.317	1.72391	0.212717	8.10423	5.30818e-16	7.07161e-14	Ups	LOC_Os04g41350	_	_
LOC_Os02g42960	3612	1550	69.44	1669	70.42	1574	69.64	3115	144.64	4193	165.86	3200	132.21	2649.23	1.47054	0.181557	8.09962	5.51322e-16	7.3023e-14	Ups	LOC_Os02g42960	_	_
LOC_Os01g51060	8107	176	3.85	177	3.65	164	3.54	414	9.39	461	8.91	368	7.43	307.095	1.5965	0.197601	8.07945	6.50589e-16	8.56759e-14	Ups	LOC_Os01g51060	K14664	molecular_function:hydrolase activity(GO:0016787);biological_process:metabolic process(GO:0008152)
LOC_Os08g02540	3073	598	27.12	693	29.6	729	32.65	1594	74.93	2628	105.25	1687	70.57	1391.83	1.84859	0.228971	8.07347	6.83254e-16	8.94633e-14	Ups	LOC_Os08g02540	_	molecular_function:nucleobase-containing compound kinase activity(GO:0019205);biological_process:nucleobase-containing compound metabolic process(GO:0006139);molecular_function:ATP binding(GO:0005524)
LOC_Os01g05650	1952	8531	659.36	7795	567.43	7065	539.28	13666	1094.76	18825	1284.72	16625	1185.05	12490.3	1.4042	0.174017	8.06931	7.06975e-16	9.20433e-14	Ups	LOC_Os01g05650	_	molecular_function:metal ion binding(GO:0046872)
LOC_Os01g62840	2700	2938	89.44	2733	78.36	2997	90.1	4708	148.54	6821	183.34	6451	181.11	4576.95	1.38369	0.171994	8.04494	8.62842e-16	1.11702e-13	Ups	LOC_Os01g62840	K00966	_
LOC_Os02g13350	2612	275	13.85	186	8.82	164	8.16	917	47.86	1189	52.86	635	29.49	606.301	2.35089	0.292264	8.04372	8.71512e-16	1.1219e-13	Ups	LOC_Os02g13350	_	molecular_function:hydrolase activity(GO:0016787)
LOC_Os03g10050	1385	125	5.28	135	5.37	72	3	376	16.46	632	23.57	407	15.86	311.364	2.31009	0.287684	8.02993	9.75266e-16	1.24845e-13	Ups	LOC_Os03g10050	K00640	molecular_function:serine O-acetyltransferase activity(GO:0009001);biological_process:cysteine biosynthetic process from serine(GO:0006535);cellular_component:cytoplasm(GO:0005737)
LOC_Os01g37690	5361	2083	42.01	2281	43.33	2248	44.78	4854	101.47	10660	189.84	7316	136.08	5173.96	2.04602	0.255461	8.00912	1.15532e-15	1.47072e-13	Ups	LOC_Os01g37690	K07300	biological_process:transmembrane transport(GO:0055085);cellular_component:integral component of membrane(GO:0016021)
LOC_Os03g27040	2397	268	14.31	334	16.79	408	21.51	1075	59.48	1677	79.05	922	45.39	833.245	2.12586	0.266219	7.98536	1.40111e-15	1.77375e-13	Ups	LOC_Os03g27040	_	molecular_function:metal ion binding(GO:0046872);biological_process:metal ion transport(GO:0030001)
LOC_Os04g41560	1496	13204	340.63	16187	393.3	16314	415.64	25813	690.19	34799	792.67	30335	721.73	23469.2	1.33566	0.167794	7.96012	1.71873e-15	2.16389e-13	Ups	LOC_Os04g41560	_	molecular_function:zinc ion binding(GO:0008270);cellular_component:intracellular(GO:0005622)
LOC_Os02g02550	2179	310	13.05	357	14.15	328	13.63	649	28.31	837	31.11	655	25.43	542.505	1.44526	0.181679	7.955	1.79135e-15	2.24301e-13	Ups	LOC_Os02g02550	K01802	biological_process:protein folding(GO:0006457)
LOC_Os06g45100	3434	892	27.14	803	23.01	886	26.62	1656	52.22	2804	75.33	2175	61.03	1602.17	1.66967	0.210405	7.93549	2.0966e-15	2.61095e-13	Ups	LOC_Os06g45100	K01669	_
LOC_Os12g32940	2273	527	16.61	467	13.87	476	14.82	960	31.37	1101	30.65	932	27.1	770.838	1.3688	0.172693	7.92618	2.25991e-15	2.79911e-13	Ups	LOC_Os12g32940	_	biological_process:transmembrane transport(GO:0055085);cellular_component:integral component of membrane(GO:0016021)
LOC_Os04g33940	2105	841	25.42	1030	29.32	902	26.92	1739	54.47	2553	68.13	1979	55.16	1565.01	1.50862	0.190497	7.91939	2.38681e-15	2.94039e-13	Ups	LOC_Os04g33940	_	_
LOC_Os12g05890	945	319	19.75	200	11.66	211	12.9	833	53.45	957	52.32	672	38.37	567.542	2.02516	0.256148	7.90622	2.65321e-15	3.25111e-13	Ups	LOC_Os12g05890	_	_
LOC_Os03g63490	2605	420	19.64	426	18.76	398	18.38	666	32.28	978	40.39	910	39.25	651.885	1.3703	0.173352	7.90472	2.68546e-15	3.27312e-13	Ups	LOC_Os03g63490	K01918	biological_process:pantothenate biosynthetic process(GO:0015940);molecular_function:pantoate-beta-alanine ligase activity(GO:0004592)
LOC_Os05g38980	5035	12	0.23	7	0.12	5	0.09	66	1.29	96	1.6	65	1.13	45.8552	3.13039	0.396119	7.90266	2.73016e-15	3.30999e-13	Ups	LOC_Os05g38980	_	biological_process:oxidation-reduction process(GO:0055114);molecular_function:oxidoreductase activity(GO:0016491);molecular_function:oxidoreductase activity, acting on NAD(P)H, oxygen as acceptor(GO:0050664);molecular_function:peroxidase activity(GO:0004601)
LOC_Os01g25386	17317	5896	65.33	7306	76.25	6102	66.78	11785	135.35	16448	160.93	13072	133.59	10461.6	1.43527	0.182476	7.8655	3.67634e-15	4.43367e-13	Ups	LOC_Os01g25386	K05665	molecular_function:ATPase activity(GO:0016887);molecular_function:ATP binding(GO:0005524);biological_process:transmembrane transport(GO:0055085);molecular_function:ATPase activity, coupled to transmembrane movement of substances(GO:0042626);cellular_component:integral component of membrane(GO:0016021);biological_process:transport(GO:0006810)
LOC_Os05g13860	2505	94	10.6	112	11.89	142	15.81	272	31.78	376	37.43	321	33.37	230.092	1.77747	0.226422	7.85024	4.15252e-15	4.98172e-13	Ups	LOC_Os05g13860	_	_
LOC_Os10g34930	1541	191	12.27	180	10.89	74	4.69	516	34.35	2268	128.62	1599	94.71	865.414	3.15172	0.404781	7.78623	6.90385e-15	8.23931e-13	Ups	LOC_Os10g34930	_	_
LOC_Os04g54010	2711	67	1.82	58	1.48	68	1.82	158	4.44	329	7.88	428	10.71	194.355	2.39521	0.308121	7.77361	7.62786e-15	9.05621e-13	Ups	LOC_Os04g54010	_	biological_process:recognition of pollen(GO:0048544);biological_process:protein phosphorylation(GO:0006468);molecular_function:protein kinase activity(GO:0004672)
LOC_Os01g28500	766	907	69.28	519	37.34	212	15.99	32	2.53	12	0.81	37	2.61	252.512	-3.34399	0.431784	-7.7446	9.58862e-15	1.13255e-12	Down	LOC_Os01g28500	_	_
LOC_Os03g49720	2946	2026	111.09	2639	136.29	2793	151.25	4973	282.63	7641	369.96	5896	298.17	4511.23	1.62846	0.210451	7.73798	1.01007e-14	1.18691e-12	Ups	LOC_Os03g49720	_	_
LOC_Os04g57550	3392	657	17.42	558	13.93	483	12.65	1609	44.21	1634	38.25	1237	30.24	1086.64	1.71653	0.222013	7.7317	1.06123e-14	1.23465e-12	Ups	LOC_Os04g57550	K17839	_
LOC_Os01g65650	6655	416	5.92	409	5.48	304	4.27	723	10.67	1333	16.76	1312	17.23	781.92	1.84836	0.239064	7.73167	1.06147e-14	1.23465e-12	Ups	LOC_Os01g65650	_	molecular_function:protein binding(GO:0005515);biological_process:protein phosphorylation(GO:0006468);molecular_function:ATP binding(GO:0005524);molecular_function:protein kinase activity(GO:0004672)
LOC_Os12g38860	3619	23	0.48	53	1.05	35	0.72	138	3	249	4.61	181	3.5	121.192	2.50556	0.325022	7.70891	1.26893e-14	1.4685e-12	Ups	LOC_Os12g38860	K08819	biological_process:protein phosphorylation(GO:0006468);molecular_function:protein kinase activity(GO:0004672)
LOC_Os03g53670	4113	584	10.65	824	14.16	853	15.37	1631	30.84	3020	48.65	2206	37.12	1595.33	1.88201	0.244466	7.69847	1.37701e-14	1.58557e-12	Ups	LOC_Os03g53670	_	_
LOC_Os01g15979	3715	134	9.23	249	16.16	180	12.25	503	35.93	935	56.89	623	39.6	463.371	2.11914	0.275713	7.68604	1.51755e-14	1.73866e-12	Ups	LOC_Os01g15979	_	_
LOC_Os01g62610	3431	10	0.44	15	0.62	12	0.52	53	2.42	130	5.06	114	4.64	59.7853	2.95014	0.384078	7.6811	1.57729e-14	1.79811e-12	Ups	LOC_Os01g62610	_	biological_process:protein folding(GO:0006457)
LOC_Os02g38740	942	21	1.3	24	1.4	38	2.33	149	9.59	133	7.29	113	6.47	86.1987	2.42955	0.317128	7.66109	1.84355e-14	2.09124e-12	Ups	LOC_Os02g38740	_	_
LOC_Os11g16550	1573	1923	71.53	1769	61.97	1946	71.48	3149	121.4	3533	116.03	3274	112.31	2668.22	1.17145	0.153032	7.65495	1.93394e-14	2.18297e-12	Ups	LOC_Os11g16550	_	_
LOC_Os02g46340	1277	144	6.6	125	5.39	129	5.84	264	12.54	356	14.4	311	13.14	230.384	1.54511	0.201898	7.65294	1.96434e-14	2.20642e-12	Ups	LOC_Os02g46340	K10663	molecular_function:zinc ion binding(GO:0008270);molecular_function:protein binding(GO:0005515)
LOC_Os05g31160	3329	292	8.61	187	5.19	355	10.34	941	28.76	1702	44.32	939	25.54	789.133	2.3016	0.301003	7.64644	2.06626e-14	2.30957e-12	Ups	LOC_Os05g31160	_	molecular_function:translation release factor activity, codon specific(GO:0016149);biological_process:translational termination(GO:0006415);cellular_component:cytoplasm(GO:0005737);molecular_function:translation release factor activity(GO:0003747)
LOC_Os08g06530	2367	6283	354.15	7277	386.32	7117	396.18	14598	852.84	20214	1006.06	13725	713.49	12044.7	1.56042	0.204116	7.64477	2.09318e-14	2.32831e-12	Ups	LOC_Os08g06530	_	_
LOC_Os05g43310	1257	1261	80.63	1731	104.25	1335	84.31	3055	202.47	4084	230.59	3054	180.1	2523.21	1.56526	0.20478	7.64363	2.11188e-14	2.33775e-12	Ups	LOC_Os05g43310	_	biological_process:photosynthesis(GO:0015979);cellular_component:photosystem II(GO:0009523);cellular_component:chloroplast(GO:0009507)
LOC_Os01g07870	6503	715	7.65	670	6.75	649	6.85	1024	11.35	1428	13.48	1422	14.03	1009.75	1.2649	0.165531	7.64147	2.14756e-14	2.36583e-12	Ups	LOC_Os01g07870	_	molecular_function:ATPase activity(GO:0016887);molecular_function:ATP binding(GO:0005524);biological_process:transmembrane transport(GO:0055085);molecular_function:ATPase activity, coupled to transmembrane movement of substances(GO:0042626);cellular_component:integral component of membrane(GO:0016021);biological_process:transport(GO:0006810)
LOC_Os01g64960	2975	56379	1528.56	49227	1257.03	51723	1384.93	94116	2644.74	114470	2740.37	95703	2393.02	79439.8	1.29555	0.169614	7.63825	2.20193e-14	2.41412e-12	Ups	LOC_Os01g64960	K03542	_
LOC_Os03g13870	1744	522	17.51	700	22.12	498	16.5	1028	35.75	1612	47.75	1478	45.73	1008.35	1.57418	0.20639	7.62721	2.39892e-14	2.61756e-12	Ups	LOC_Os03g13870	_	molecular_function:protein binding(GO:0005515)
LOC_Os01g26039	9735	1998	45.95	2618	56.71	2968	67.41	5883	140.23	10135	205.81	6668	141.43	5311.18	1.86676	0.245889	7.59187	3.1532e-14	3.42428e-12	Ups	LOC_Os01g26039	_	molecular_function:transferase activity, transferring acyl groups other than amino-acyl groups(GO:0016747)
LOC_Os01g31980	8047	100	2.4	117	2.65	115	2.73	235	5.85	573	12.15	486	10.76	285.326	2.17238	0.286439	7.58407	3.3489e-14	3.61966e-12	Ups	LOC_Os01g31980	_	biological_process:transmembrane transport(GO:0055085);cellular_component:membrane(GO:0016020);molecular_function:antiporter activity(GO:0015297);molecular_function:drug transmembrane transporter activity(GO:0015238);biological_process:drug transmembrane transport(GO:0006855)
LOC_Os12g25200	3632	9	0.19	7	0.14	2	0.04	88	1.97	168	3.21	52	1.04	60.6577	3.55011	0.469442	7.56241	3.95669e-14	4.2565e-12	Ups	LOC_Os12g25200	K05016	biological_process:transmembrane transport(GO:0055085);cellular_component:membrane(GO:0016020);biological_process:chloride transport(GO:0006821);molecular_function:voltage-gated chloride channel activity(GO:0005247)
LOC_Os03g05840	2452	126	11.02	63	5.19	76	6.56	259	23.48	360	27.8	383	30.89	223.456	2.13308	0.282648	7.54676	4.46215e-14	4.77784e-12	Ups	LOC_Os03g05840	_	molecular_function:FAD binding(GO:0071949)
LOC_Os01g27140	768	1	0.08	1	0.07	1	0.08	44	3.47	134	9.01	27	1.9	38.9765	4.06319	0.538798	7.54121	4.65635e-14	4.96259e-12	Ups	LOC_Os01g27140	K03676	biological_process:cell redox homeostasis(GO:0045454);molecular_function:protein disulfide oxidoreductase activity(GO:0015035);molecular_function:electron carrier activity(GO:0009055)
LOC_Os05g43650	3312	2057	66.27	2519	76.44	2313	73.6	3738	124.82	4814	136.95	4169	123.88	3357.06	1.23316	0.163693	7.53338	4.94436e-14	5.24514e-12	Ups	LOC_Os05g43650	_	_
LOC_Os01g45274	12374	54015	1878.91	69064	2262.67	70406	2418.69	111458	4018.44	110439	3392.08	151196	4850.5	96783.2	1.28379	0.170538	7.52786	5.15802e-14	5.44658e-12	Ups	LOC_Os01g45274	_	molecular_function:zinc ion binding(GO:0008270);molecular_function:carbonate dehydratase activity(GO:0004089)
LOC_Os05g42120	1942	144	7.9	121	6.25	108	5.85	293	16.65	377	18.25	296	14.97	234.02	1.68009	0.223365	7.52169	5.40724e-14	5.68356e-12	Ups	LOC_Os05g42120	_	_
LOC_Os05g02010	2108	571	12.65	753	15.72	788	17.25	1301	29.88	1963	38.41	1598	32.66	1206.04	1.52582	0.203095	7.51285	5.78555e-14	6.05342e-12	Ups	LOC_Os05g02010	_	_
LOC_Os02g37930	2883	293	20.93	303	20.39	344	24.27	675	49.98	1068	67.37	697	45.92	590.344	1.68429	0.225284	7.4763	7.64431e-14	7.9619e-12	Ups	LOC_Os02g37930	_	_
LOC_Os04g26320	3248	317	18.62	366	20.25	347	20.13	585	35.62	909	47.15	733	39.71	561.393	1.44048	0.192743	7.4736	7.80319e-14	8.0906e-12	Ups	LOC_Os04g26320	_	molecular_function:protein binding(GO:0005515);molecular_function:oxidoreductase activity(GO:0016491);biological_process:metabolic process(GO:0008152);molecular_function:intramolecular lyase activity(GO:0016872)
LOC_Os07g11330	751	15	1.17	9	0.66	23	1.77	77	6.22	142	9.77	102	7.33	66.3123	2.78107	0.372185	7.47227	7.88238e-14	8.13589e-12	Ups	LOC_Os07g11330	_	_
LOC_Os12g43130	3112	3388	130.58	4072	147.82	5105	194.32	8314	332.13	12550	427.11	10148	360.73	7565.11	1.61527	0.216338	7.46643	8.24025e-14	8.46714e-12	Ups	LOC_Os12g43130	K02291	molecular_function:transferase activity(GO:0016740);biological_process:biosynthetic process(GO:0009058)
LOC_Os11g13850	3549	1393	32.63	1309	28.88	1653	38.24	3693	89.65	7068	146.18	3888	83.99	3358.65	2.00707	0.269118	7.45794	8.78847e-14	8.99013e-12	Ups	LOC_Os11g13850	_	molecular_function:protein binding(GO:0005515)
LOC_Os02g07160	2760	1308	38.23	1052	28.96	882	25.46	2199	66.61	3240	83.61	2707	72.96	1980.1	1.63292	0.219186	7.44994	9.33846e-14	9.51029e-12	Ups	LOC_Os02g07160	K00457	biological_process:oxidation-reduction process(GO:0055114);molecular_function:oxidoreductase activity, acting on single donors with incorporation of molecular oxygen(GO:0016701);biological_process:aromatic amino acid family metabolic process(GO:0009072);molecular_function:4-hydroxyphenylpyruvate dioxygenase activity(GO:0003868)
LOC_Os04g54790	7280	2396	53.96	3432	72.8	4103	91.26	6754	157.65	11048	219.69	10229	212.45	6602.36	1.7817	0.239365	7.44347	9.80768e-14	9.94394e-12	Ups	LOC_Os04g54790	K08869	_
LOC_Os09g32200	3840	151	5.54	220	7.61	235	8.52	535	20.35	934	30.27	549	18.58	463.393	1.999	0.268868	7.43486	1.04675e-13	1.05662e-11	Ups	LOC_Os09g32200	K14684	_
LOC_Os03g48970	4144	5705	80.45	5801	77.05	5498	76.57	1707	24.95	1338	16.66	2025	26.34	3388.93	-1.34681	0.181353	-7.42645	1.11548e-13	1.12106e-11	Down	LOC_Os03g48970	K08064	biological_process:regulation of transcription, DNA-templated(GO:0006355);molecular_function:sequence-specific DNA binding transcription factor activity(GO:0003700)
LOC_Os09g38100	3427	57	2	45	1.49	30	1.04	142	5.16	346	10.71	227	7.34	151.188	2.53793	0.342407	7.41202	1.2439e-13	1.24466e-11	Ups	LOC_Os09g38100	K15102	_
LOC_Os02g52390	8219	2579	32.2	2368	27.85	2790	34.4	5701	73.78	11776	129.83	7151	82.34	5689.16	1.93304	0.261189	7.40091	1.35257e-13	1.34751e-11	Ups	LOC_Os02g52390	K06972	biological_process:proteolysis(GO:0006508)
LOC_Os03g11210	2721	35	1.89	20	1.02	34	1.82	116	6.51	179	8.55	121	6.04	90.4367	2.3835	0.322194	7.39772	1.38539e-13	1.37423e-11	Ups	LOC_Os03g11210	_	_
LOC_Os02g52260	2051	1313	72.95	846	44.27	994	54.54	3538	203.75	5156	252.96	2725	139.64	2599.81	2.09764	0.28395	7.38734	1.49792e-13	1.47945e-11	Ups	LOC_Os02g52260	_	_
LOC_Os03g51930	2750	918	36.17	1420	52.69	1134	44.12	2204	90	3017	104.96	2581	93.79	1947.84	1.49607	0.202558	7.38592	1.51408e-13	1.48899e-11	Ups	LOC_Os03g51930	_	molecular_function:protein binding(GO:0005515);molecular_function:oxidoreductase activity(GO:0016491);biological_process:metabolic process(GO:0008152)
LOC_Os02g40510	3267	173	3.86	77	1.62	114	2.51	421	9.73	800	15.75	487	10.01	370.576	2.38188	0.322721	7.38062	1.57552e-13	1.5428e-11	Ups	LOC_Os02g40510	K12127	biological_process:phosphorelay signal transduction system(GO:0000160);molecular_function:protein binding(GO:0005515)
LOC_Os03g61090	949	2613	161.1	1922	111.6	2623	159.71	7534	481.43	10827	589.4	5729	325.75	5557.74	2.01142	0.272591	7.3789	1.59602e-13	1.55623e-11	Ups	LOC_Os03g61090	_	_
LOC_Os06g46900	2534	3201	49.36	2371	34.44	1686	25.68	477	7.62	491	6.69	559	7.95	1332.2	-1.803	0.244464	-7.37535	1.63919e-13	1.59155e-11	Down	LOC_Os06g46900	_	biological_process:coenzyme M biosynthetic process(GO:0019295)
LOC_Os05g44340	3631	3180	57	1222	20.63	899	15.91	183	3.4	120	1.9	143	2.36	855.355	-2.82341	0.383335	-7.36538	1.76641e-13	1.70783e-11	Down	LOC_Os05g44340	K03695	molecular_function:ATPase activity(GO:0016887);molecular_function:ATP binding(GO:0005524);biological_process:protein metabolic process(GO:0019538)
LOC_Os06g04920	7062	523	17.29	690	21.48	1271	41.49	3478	119.16	3230	94.28	3010	91.76	2177.44	2.19226	0.297697	7.36407	1.78382e-13	1.71544e-11	Ups	LOC_Os06g04920	_	molecular_function:zinc ion binding(GO:0008270)
LOC_Os02g09750	1859	821	25.84	678	20.1	689	21.42	1377	44.92	1542	42.85	1354	39.3	1113.32	1.30691	0.17748	7.36367	1.78925e-13	1.71544e-11	Ups	LOC_Os02g09750	K06443	molecular_function:oxidoreductase activity, acting on paired donors, with incorporation or reduction of molecular oxygen(GO:0016705);biological_process:carotenoid biosynthetic process(GO:0016117)
LOC_Os06g06230	1009	2	0.21	0	0	0	0	34	3.62	64	5.8	27	2.56	23.7382	3.93108	0.533942	7.36238	1.80663e-13	1.72488e-11	Ups	LOC_Os06g06230	_	molecular_function:hydrolase activity, acting on ester bonds(GO:0016788)
LOC_Os01g06490	2734	407	12.3	622	17.7	618	18.45	1026	32.14	1816	48.46	1723	48.02	1077.27	1.75483	0.238588	7.35507	1.90833e-13	1.81442e-11	Ups	LOC_Os01g06490	K16297	biological_process:proteolysis(GO:0006508);molecular_function:serine-type carboxypeptidase activity(GO:0004185)
LOC_Os03g50870	2668	5539	178.75	4859	147.69	3858	122.96	8978	300.3	15709	447.63	13310	396.14	9079.02	1.70257	0.231765	7.34608	2.04111e-13	1.93265e-11	Ups	LOC_Os03g50870	_	_
LOC_Os02g15930	1686	1482	54.47	425	14.71	557	20.22	62	2.36	77	2.5	78	2.64	399.489	-2.78989	0.380206	-7.33784	2.17068e-13	2.04687e-11	Down	LOC_Os02g15930	_	_
LOC_Os07g35560	2338	11	0.17	15	0.22	14	0.22	48	0.78	134	1.86	159	2.31	67.6474	2.96112	0.404061	7.3284	2.32918e-13	2.18733e-11	Ups	LOC_Os07g35560	_	biological_process:carbohydrate metabolic process(GO:0005975);molecular_function:hydrolase activity, hydrolyzing O-glycosyl compounds(GO:0004553)
LOC_Os12g39220	1243	238	11.2	357	15.83	380	17.66	713	34.78	816	33.91	715	31.04	558.578	1.53036	0.20911	7.31845	2.50843e-13	2.34605e-11	Ups	LOC_Os12g39220	_	_
LOC_Os02g45660	2145	368	19.52	530	26.48	451	23.63	1000	54.98	1536	71.94	998	48.82	853.135	1.69821	0.232107	7.31652	2.54491e-13	2.37049e-11	Ups	LOC_Os02g45660	K01770	biological_process:terpenoid biosynthetic process(GO:0016114);molecular_function:2-C-methyl-D-erythritol 2,4-cyclodiphosphate synthase activity(GO:0008685)
LOC_Os01g21250	413	4977	1032.61	5143	1004.99	3192	654.05	12279	2640.5	25678	4704.16	13777	2636.2	11549.2	2.1739	0.29717	7.31536	2.56697e-13	2.37817e-11	Ups	LOC_Os01g21250	_	biological_process:response to stress(GO:0006950)
LOC_Os03g04169	10341	647	20.55	678	20.28	571	17.91	1364	44.91	1589	44.57	1160	33.98	1043.56	1.45446	0.198833	7.315	2.57391e-13	2.37817e-11	Ups	LOC_Os03g04169	K00765	cellular_component:cytoplasm(GO:0005737);molecular_function:ATP phosphoribosyltransferase activity(GO:0003879);molecular_function:magnesium ion binding(GO:0000287);biological_process:histidine biosynthetic process(GO:0000105)
LOC_Os09g38930	2211	5	0.14	2	0.05	9	0.24	58	1.65	69	1.67	48	1.21	35.1286	3.17761	0.434432	7.31441	2.58509e-13	2.3789e-11	Ups	LOC_Os09g38930	_	_
LOC_Os12g19470	2281	41388	563.15	48729	624.47	48012	645.17	87647	1236.06	118531	1424.08	84980	1066.4	74234.5	1.41367	0.193396	7.30969	2.67761e-13	2.45232e-11	Ups	LOC_Os12g19470	_	_
LOC_Os02g53420	4440	2144	49.15	2099	45.32	2025	45.85	3870	91.96	5372	108.75	3935	83.2	3360.74	1.40621	0.192388	7.30926	2.68627e-13	2.45232e-11	Ups	LOC_Os02g53420	_	_
LOC_Os02g51110	3716	187	7.22	181	6.58	204	7.78	313	12.52	382	13.02	387	13.77	283.126	1.25766	0.172279	7.30014	2.87464e-13	2.61387e-11	Ups	LOC_Os02g51110	K09874	cellular_component:membrane(GO:0016020);biological_process:transport(GO:0006810);molecular_function:transporter activity(GO:0005215)
LOC_Os03g31490	3029	2619	100.41	3163	114.22	2764	104.66	4605	183	7035	238.17	5833	206.26	4469.82	1.36454	0.186937	7.2995	2.88848e-13	2.61607e-11	Ups	LOC_Os03g31490	_	_
LOC_Os07g42730	1207	408	19.78	454	20.73	285	13.64	715	35.92	921	39.42	1000	44.71	652.365	1.51403	0.207452	7.29822	2.9159e-13	2.63051e-11	Ups	LOC_Os07g42730	_	_
LOC_Os01g67530	3771	555	16.12	622	17.02	566	16.24	810	24.39	1069	27.42	1223	32.77	823.051	1.16908	0.161095	7.25706	3.95595e-13	3.55477e-11	Ups	LOC_Os01g67530	_	biological_process:metabolic process(GO:0008152);molecular_function:catalytic activity(GO:0003824)
LOC_Os09g26370	1140	7901	449.25	6835	366.03	6186	347.37	1655	97.53	1561	78.37	2480	130.05	4066.88	-1.4769	0.203767	-7.24796	4.23081e-13	3.7869e-11	Down	LOC_Os09g26370	_	_
LOC_Os01g06500	1175	103	4.13	80	3.02	82	3.25	202	8.4	326	11.54	246	9.1	182.014	1.82088	0.251749	7.23293	4.72677e-13	4.21437e-11	Ups	LOC_Os01g06500	_	_
LOC_Os03g38230	1941	650	19.59	724	20.55	749	22.3	983	30.71	1254	33.38	1259	35	953.413	1.06846	0.147759	7.23108	4.79161e-13	4.25562e-11	Ups	LOC_Os03g38230	_	molecular_function:protein binding(GO:0005515);biological_process:proteolysis(GO:0006508);molecular_function:metalloendopeptidase activity(GO:0004222)
LOC_Os03g52660	2019	335	11.07	248	7.72	268	8.74	713	24.41	845	24.65	594	18.1	526.335	1.64896	0.228391	7.21988	5.20353e-13	4.60362e-11	Ups	LOC_Os03g52660	_	molecular_function:proton-transporting ATP synthase activity, rotational mechanism(GO:0046933);biological_process:ATP synthesis coupled proton transport(GO:0015986)
LOC_Os08g06630	4081	3353	51.98	3107	45.37	3628	55.55	5635	90.54	7871	107.75	6405	91.58	5157.23	1.31671	0.182404	7.21863	5.25124e-13	4.62795e-11	Ups	LOC_Os08g06630	K03086	molecular_function:sigma factor activity(GO:0016987);biological_process:regulation of transcription, DNA-templated(GO:0006355);biological_process:DNA-templated transcription, initiation(GO:0006352);molecular_function:sequence-specific DNA binding transcription factor activity(GO:0003700);molecular_function:DNA binding(GO:0003677)
LOC_Os08g44320	4144	866	44.02	1284	61.47	1474	74	2628	138.46	3420	153.5	2879	134.97	2181.97	1.61431	0.223753	7.21469	5.40588e-13	4.74599e-11	Ups	LOC_Os08g44320	K01104	biological_process:protein dephosphorylation(GO:0006470);molecular_function:protein tyrosine phosphatase activity(GO:0004725)
LOC_Os01g48300	4367	420	6.27	471	6.63	395	5.83	717	11.1	1276	16.83	1034	14.24	744.924	1.54452	0.214371	7.20488	5.80938e-13	5.06403e-11	Ups	LOC_Os01g48300	K02116	_
LOC_Os01g22900	4037	447	6.48	425	5.81	387	5.54	788	11.85	1731	22.17	1245	16.66	876.772	1.84455	0.256016	7.20481	5.81235e-13	5.06403e-11	Ups	LOC_Os01g22900	_	molecular_function:glycopeptide alpha-N-acetylgalactosaminidase activity(GO:0033926)
LOC_Os04g40530	1395	219	12.62	228	12.38	249	14.18	474	28.32	607	30.9	443	23.55	385.058	1.46187	0.202997	7.20143	5.95832e-13	5.17155e-11	Ups	LOC_Os04g40530	_	molecular_function:methyltransferase activity(GO:0008168);biological_process:metabolic process(GO:0008152)
LOC_Os08g33540	2924	1449	80.74	2016	105.8	2028	111.6	3232	186.66	4358	214.42	3801	195.34	2905.3	1.38604	0.192604	7.19631	6.18628e-13	5.33809e-11	Ups	LOC_Os08g33540	K06891	biological_process:protein catabolic process(GO:0030163)
LOC_Os05g08854	3613	35	1.17	76	2.39	66	2.18	220	7.61	240	7.08	188	5.79	146.727	2.11141	0.293411	7.19608	6.19678e-13	5.33809e-11	Ups	LOC_Os05g08854	_	_
LOC_Os11g41380	3687	155	4.61	237	6.64	194	5.7	389	11.99	449	11.79	695	19.06	365.265	1.6735	0.232592	7.195	6.24592e-13	5.36026e-11	Ups	LOC_Os11g41380	_	biological_process:regulation of transcription, DNA-templated(GO:0006355)
LOC_Os04g57310	4101	706	26.63	607	21.57	725	27.01	1592	62.24	3114	103.72	1731	60.22	1493.18	1.92069	0.267267	7.18639	6.6527e-13	5.68806e-11	Ups	LOC_Os04g57310	_	_
LOC_Os01g53720	7339	135	1.52	171	1.82	139	1.55	309	3.62	450	4.49	327	3.41	266.311	1.60128	0.222887	7.18424	6.75817e-13	5.75676e-11	Ups	LOC_Os01g53720	_	biological_process:rRNA processing(GO:0006364);molecular_function:metalloendopeptidase activity(GO:0004222)
LOC_Os02g29960	3537	620	19.6	655	19.5	668	20.85	949	31.09	1212	33.83	1088	31.72	883.725	1.09261	0.152306	7.17375	7.29735e-13	6.19302e-11	Ups	LOC_Os02g29960	_	biological_process:oxidation-reduction process(GO:0055114);molecular_function:heme binding(GO:0020037);molecular_function:oxidoreductase activity, acting on paired donors, with incorporation or reduction of molecular oxygen(GO:0016705);molecular_function:iron ion binding(GO:0005506)
LOC_Os04g46960	2094	2085	68	3418	104.99	3073	98.98	5771	195.07	9365	269.68	7336	220.65	5398.6	1.68983	0.235653	7.17085	7.45351e-13	6.3022e-11	Ups	LOC_Os04g46960	K00432	biological_process:oxidation-reduction process(GO:0055114);molecular_function:oxidoreductase activity(GO:0016491);molecular_function:antioxidant activity(GO:0016209);biological_process:response to oxidative stress(GO:0006979);molecular_function:glutathione peroxidase activity(GO:0004602)
LOC_Os03g62780	3358	1444	42.86	1839	51.42	1646	48.25	2773	85.32	4702	123.24	3753	102.75	2788.18	1.50455	0.210052	7.16274	7.90776e-13	6.6617e-11	Ups	LOC_Os03g62780	_	molecular_function:nucleic acid binding(GO:0003676)
LOC_Os07g41080	9098	980	27.26	961	25.18	1078	29.62	1854	53.46	3317	81.48	2330	59.78	1827.3	1.61639	0.225825	7.15774	8.20208e-13	6.88434e-11	Ups	LOC_Os07g41080	_	_
LOC_Os08g43970	729	42	3.37	70	5.29	61	4.84	154	12.81	249	17.65	181	13.4	133.36	2.00331	0.279907	7.15707	8.24201e-13	6.89261e-11	Ups	LOC_Os08g43970	_	molecular_function:protein binding(GO:0005515);molecular_function:oxidoreductase activity(GO:0016491);biological_process:metabolic process(GO:0008152);molecular_function:intramolecular lyase activity(GO:0016872);molecular_function:iron-sulfur cluster binding(GO:0051536);molecular_function:electron carrier activity(GO:0009055)
LOC_Os02g54140	973	2432	160.78	1930	120.17	2148	140.24	645	44.2	673	39.29	824	50.24	1336.37	-1.21713	0.170073	-7.15652	8.27484e-13	6.8949e-11	Down	LOC_Os02g54140	K13993	_
LOC_Os04g02050	3978	1479	34.35	2025	44.3	2366	54.27	4694	113	6821	139.89	4500	96.4	3834.74	1.7467	0.244349	7.14838	8.78066e-13	7.28985e-11	Ups	LOC_Os04g02050	_	molecular_function:sulfate adenylyltransferase (ATP) activity(GO:0004781)
LOC_Os01g45070	3412	152	6.4	119	4.72	138	5.74	289	12.61	385	14.31	303	11.76	241.13	1.56808	0.219407	7.14691	8.8755e-13	7.34199e-11	Ups	LOC_Os01g45070	_	molecular_function:peptide deformylase activity(GO:0042586);molecular_function:iron ion binding(GO:0005506)
LOC_Os01g19740	741	8337	658.28	6741	501.3	5861	457.03	12769	1044.99	20365	1419.83	17192	1251.93	12344.3	1.56799	0.219481	7.1441	9.05847e-13	7.46639e-11	Ups	LOC_Os01g19740	_	_
LOC_Os02g35180	2751	1807	62.37	1572	51.11	2104	71.73	3258	116.56	4624	140.93	3854	122.69	2971.27	1.42162	0.199367	7.13065	9.98937e-13	8.20417e-11	Ups	LOC_Os02g35180	K14492	biological_process:phosphorelay signal transduction system(GO:0000160)
LOC_Os02g02910	6596	327	4.81	273	3.78	484	7.03	896	13.67	1484	19.28	1012	13.73	787.559	1.90592	0.267677	7.12024	1.07738e-12	8.8103e-11	Ups	LOC_Os02g02910	_	_
LOC_Os09g28230	1391	239	10.05	302	11.96	299	12.42	427	18.62	580	21.54	614	23.82	420.241	1.28099	0.179918	7.11985	1.08043e-12	8.8103e-11	Ups	LOC_Os09g28230	_	_
LOC_Os10g25430	3111	933	48.14	1355	65.84	1366	69.6	2461	131.6	4406	200.72	3127	148.79	2379.19	1.74178	0.244724	7.11733	1.10041e-12	8.94144e-11	Ups	LOC_Os10g25430	_	molecular_function:hydrolase activity(GO:0016787)
LOC_Os05g51040	1211	9	0.9	17	1.6	12	1.19	53	5.49	96	8.48	79	7.29	47.5825	2.62522	0.36895	7.1154	1.1159e-12	9.03523e-11	Ups	LOC_Os05g51040	_	_
LOC_Os02g11640	1808	1045	33.82	1241	37.82	1390	44.42	1968	66.01	2907	83.06	2593	77.39	1912.34	1.35227	0.190076	7.11435	1.12445e-12	9.07239e-11	Ups	LOC_Os02g11640	_	molecular_function:transferase activity, transferring hexosyl groups(GO:0016758);biological_process:metabolic process(GO:0008152)
LOC_Os01g13390	2125	2682	145.03	3453	175.86	3354	179.11	5896	330.45	9171	437.88	6550	326.65	5387.14	1.51018	0.212413	7.10965	1.16336e-12	9.35343e-11	Ups	LOC_Os01g13390	_	_
LOC_Os08g29780	3317	566	14.58	663	16.08	747	19	1160	30.96	2214	50.34	1725	40.97	1226.94	1.66056	0.234188	7.09073	1.33403e-12	1.06881e-10	Ups	LOC_Os08g29780	_	_
LOC_Os07g42590	1842	193	6.13	159	4.76	172	5.4	348	11.46	442	12.4	354	10.37	288.977	1.45132	0.204789	7.08692	1.37127e-12	1.09467e-10	Ups	LOC_Os07g42590	_	molecular_function:protein binding(GO:0005515)
LOC_Os03g14510	3894	715	29.13	603	23.14	674	27.12	1294	54.65	2220	79.87	1491	56.03	1218.33	1.63026	0.230053	7.08646	1.37587e-12	1.09467e-10	Ups	LOC_Os03g14510	K15033	biological_process:translational termination(GO:0006415);molecular_function:translation release factor activity(GO:0003747)
LOC_Os04g33060	3885	3010	124.11	3280	127.38	3710	151.07	5093	217.65	7504	273.2	6731	255.96	5020.01	1.28424	0.18132	7.08275	1.41327e-12	1.12054e-10	Ups	LOC_Os04g33060	_	molecular_function:coenzyme binding(GO:0050662);molecular_function:catalytic activity(GO:0003824)
LOC_Os01g68300	609	8897	854.76	15551	1407.14	6914	656.01	27191	2707.57	48632	4125.48	37498	3322.49	25475.6	2.07998	0.293982	7.0752	1.49236e-12	1.17917e-10	Ups	LOC_Os01g68300	_	_
LOC_Os12g08830	2189	3173	127.42	3760	142.21	3439	136.39	5601	233.12	8143	288.73	6432	238.21	5243.18	1.29885	0.183599	7.07438	1.50123e-12	1.18037e-10	Ups	LOC_Os12g08830	_	cellular_component:extrinsic component of membrane(GO:0019898);biological_process:photosynthesis(GO:0015979);cellular_component:photosystem II oxygen evolving complex(GO:0009654);cellular_component:photosystem II(GO:0009523);molecular_function:calcium ion binding(GO:0005509)
LOC_Os01g02730	2794	53	1.65	57	1.67	114	3.51	208	6.72	378	10.4	371	10.66	208.285	2.25756	0.31913	7.0741	1.50418e-12	1.18037e-10	Ups	LOC_Os01g02730	_	biological_process:protein phosphorylation(GO:0006468);molecular_function:ATP binding(GO:0005524);molecular_function:protein kinase activity(GO:0004672)
LOC_Os03g62370	2371	1380	34.05	1317	30.61	1221	29.76	1931	49.39	2782	60.62	2547	57.97	1909.57	1.22578	0.17339	7.06948	1.5552e-12	1.21624e-10	Ups	LOC_Os03g62370	_	_
LOC_Os11g43960	2597	187	6.8	235	8.05	318	11.42	554	20.88	685	21.99	570	19.12	443.667	1.60167	0.227018	7.05525	1.72286e-12	1.34278e-10	Ups	LOC_Os11g43960	K05863	_
LOC_Os02g54900	6288	105	2.05	102	1.87	74	1.43	190	3.84	393	6.77	363	6.53	214.32	1.97889	0.280809	7.0471	1.82688e-12	1.41902e-10	Ups	LOC_Os02g54900	K08835	_
LOC_Os12g14070	5793	2734	61.62	2763	58.65	2728	60.72	5227	122.1	6937	138.05	4875	101.33	4369.42	1.38703	0.197119	7.03651	1.9711e-12	1.52587e-10	Ups	LOC_Os12g14070	K03283	molecular_function:protein binding(GO:0005515)
LOC_Os01g36080	7655	549	6.67	637	7.29	765	9.17	1045	13.15	1240	13.3	1263	14.15	939.181	1.20493	0.171305	7.03385	2.00909e-12	1.55004e-10	Ups	LOC_Os01g36080	_	biological_process:protein phosphorylation(GO:0006468);molecular_function:ATP binding(GO:0005524);molecular_function:protein kinase activity(GO:0004672);molecular_function:catalytic activity(GO:0003824)
LOC_Os03g63360	2877	1537	72.41	1960	86.96	1821	84.72	2591	126.51	3645	151.62	3506	152.32	2567.57	1.21261	0.172516	7.02898	2.0805e-12	1.59975e-10	Ups	LOC_Os03g63360	_	molecular_function:protein binding(GO:0005515);molecular_function:oxidoreductase activity(GO:0016491);biological_process:metabolic process(GO:0008152);molecular_function:intramolecular lyase activity(GO:0016872)
LOC_Os07g30240	9539	6	0.18	10	0.28	7	0.2	36	1.1	72	1.88	80	2.18	37.691	2.89183	0.41157	7.02634	2.12021e-12	1.62483e-10	Ups	LOC_Os07g30240	K08740	molecular_function:mismatched DNA binding(GO:0030983);biological_process:mismatch repair(GO:0006298);molecular_function:ATP binding(GO:0005524)
LOC_Os09g19500	3419	52	2.72	281	13.84	247	12.75	3	0.16	2	0.09	12	0.58	85.5853	-3.53568	0.503971	-7.01565	2.28881e-12	1.7482e-10	Down	LOC_Os09g19500	_	_
LOC_Os07g29410	1449	4884	101.84	3733	73.31	4121	84.86	8329	180	10725	197.46	8286	159.34	6941.53	1.4278	0.203532	7.01512	2.29746e-12	1.74897e-10	Ups	LOC_Os07g29410	_	biological_process:cell redox homeostasis(GO:0045454);molecular_function:protein disulfide oxidoreductase activity(GO:0015035);biological_process:glycerol ether metabolic process(GO:0006662)
LOC_Os10g42299	5352	15497	120.85	14904	109.46	17026	131.12	25501	206.11	35098	241.67	28087	202	23341	1.24387	0.177651	7.00177	2.52741e-12	1.91765e-10	Ups	LOC_Os10g42299	K15109	molecular_function:protein binding(GO:0005515)
LOC_Os06g12120	4511	567	12.59	648	13.55	549	12.03	865	19.9	1319	25.85	1194	24.44	878.894	1.27048	0.18166	6.99377	2.67597e-12	2.02367e-10	Ups	LOC_Os06g12120	K13418	molecular_function:protein binding(GO:0005515);biological_process:protein phosphorylation(GO:0006468);molecular_function:ATP binding(GO:0005524);molecular_function:protein kinase activity(GO:0004672)
LOC_Os07g27880	1482	0	0	1	0.05	0	0	12	0.69	65	3.17	58	2.96	24.6211	3.89739	0.557375	6.9924	2.7022e-12	2.03678e-10	Ups	LOC_Os07g27880	_	molecular_function:protein dimerization activity(GO:0046983);molecular_function:O-methyltransferase activity(GO:0008171)
LOC_Os01g53330	1836	578	18.42	660	19.81	1026	32.29	1921	63.45	2029	57.09	1827	53.7	1405.04	1.65684	0.237208	6.98475	2.85354e-12	2.1438e-10	Ups	LOC_Os01g53330	_	molecular_function:transferase activity, transferring hexosyl groups(GO:0016758);biological_process:metabolic process(GO:0008152)
LOC_Os01g37130	3849	1491	56.32	1877	66.77	2078	77.52	3238	126.76	5110	170.43	3963	138.05	3068.74	1.49477	0.214028	6.98399	2.86921e-12	2.14853e-10	Ups	LOC_Os01g37130	K04457	molecular_function:catalytic activity(GO:0003824);biological_process:protein dephosphorylation(GO:0006470);molecular_function:protein serine/threonine phosphatase activity(GO:0004722)
LOC_Os07g05820	3674	19059	561.77	24712	686.03	24500	713.18	39606	1209.96	61005	1587.72	45489	1236.57	36980.3	1.42532	0.204877	6.95693	3.47772e-12	2.59572e-10	Ups	LOC_Os07g05820	K11517	molecular_function:oxidoreductase activity(GO:0016491)
LOC_Os12g33080	3518	1225	35.38	1579	42.95	1470	41.93	2820	84.41	3663	93.4	2600	69.25	2312.36	1.42303	0.204651	6.95347	3.56404e-12	2.65151e-10	Ups	LOC_Os12g33080	_	biological_process:transmembrane transport(GO:0055085);cellular_component:integral component of membrane(GO:0016021)
LOC_Os06g27650	10628	95	1.45	134	1.93	129	1.94	248	3.92	373	5.03	282	3.97	219.371	1.63807	0.235643	6.9515	3.61434e-12	2.66581e-10	Ups	LOC_Os06g27650	_	_
LOC_Os01g12770	2309	426	13.47	291	8.67	338	10.56	659	21.6	1001	27.95	841	24.53	616.36	1.54726	0.22258	6.95146	3.61516e-12	2.66581e-10	Ups	LOC_Os01g12770	_	biological_process:oxidation-reduction process(GO:0055114);molecular_function:heme binding(GO:0020037);molecular_function:oxidoreductase activity, acting on paired donors, with incorporation or reduction of molecular oxygen(GO:0016705);molecular_function:iron ion binding(GO:0005506)
LOC_Os11g38260	1873	5407	237.86	5153	213.5	4892	212.54	10334	471.18	12288	477.31	8875	360.07	8126.28	1.36671	0.196611	6.95135	3.61817e-12	2.66581e-10	Ups	LOC_Os11g38260	_	molecular_function:protein binding(GO:0005515)
LOC_Os02g38210	1993	8901	261.31	10064	278.27	8762	254.03	19600	596.38	24524	635.7	16260	440.24	15308	1.45699	0.209655	6.94946	3.66697e-12	2.69311e-10	Ups	LOC_Os02g38210	K02358	molecular_function:GTP binding(GO:0005525)
LOC_Os08g02210	1991	4287	125.1	7084	194.7	6172	177.87	11614	351.27	18456	475.55	13891	373.85	10682.8	1.6308	0.23487	6.94339	3.82806e-12	2.80243e-10	Ups	LOC_Os08g02210	_	_
LOC_Os07g48080	2192	3	0.09	9	0.25	20	0.59	94	2.9	112	2.94	77	2.11	57.6575	2.96966	0.428268	6.93412	4.08766e-12	2.98295e-10	Ups	LOC_Os07g48080	_	_
LOC_Os02g17920	2485	2111	71.39	2691	85.72	2607	87.07	4796	168.11	6453	192.7	4557	142.14	4017.76	1.42671	0.205821	6.93184	4.15413e-12	3.02183e-10	Ups	LOC_Os02g17920	K01759	_
LOC_Os11g45809	3649	134	2.85	219	4.39	182	3.83	359	7.93	467	8.78	400	7.86	304.813	1.51675	0.2189	6.92893	4.24022e-12	3.0747e-10	Ups	LOC_Os11g45809	_	_
LOC_Os11g03580	1149	102	5.7	231	12.16	288	15.89	706	40.89	702	34.64	821	42.31	502.952	2.0689	0.298882	6.9221	4.44991e-12	3.20844e-10	Ups	LOC_Os11g03580	_	molecular_function:protein binding(GO:0005515)
LOC_Os07g36390	3501	361	7.66	353	7.05	353	7.39	640	14.07	895	16.76	647	12.65	560.76	1.36547	0.197265	6.92201	4.45266e-12	3.20844e-10	Ups	LOC_Os07g36390	_	_
LOC_Os09g20390	2213	599	9.46	694	10.32	671	10.46	921	15.07	1133	15.79	1060	15.43	861.292	1.01914	0.147462	6.91121	4.80547e-12	3.45083e-10	Ups	LOC_Os09g20390	K01087	biological_process:trehalose biosynthetic process(GO:0005992);molecular_function:catalytic activity(GO:0003824)
LOC_Os02g10000	2498	7	0.46	8	0.49	10	0.65	56	3.8	108	6.24	48	2.9	43.2926	2.92535	0.423302	6.9108	4.81918e-12	3.45083e-10	Ups	LOC_Os02g10000	_	_
LOC_Os12g39360	2704	18	0.39	76	1.55	17	0.36	707	15.86	1998	38.17	1183	23.61	734.076	3.74379	0.542428	6.90192	5.13031e-12	3.66218e-10	Ups	LOC_Os12g39360	_	biological_process:proteolysis(GO:0006508);molecular_function:aspartic-type endopeptidase activity(GO:0004190)
LOC_Os09g14600	2331	748	35.61	1072	48.07	1008	47.39	1557	76.83	2557	107.49	2230	97.91	1579.24	1.47999	0.214653	6.89479	5.39452e-12	3.83882e-10	Ups	LOC_Os09g14600	_	cellular_component:integral component of membrane(GO:0016021)
LOC_Os06g08610	1183	354	17.51	266	12.39	174	8.5	17	0.87	22	0.96	50	2.28	130.787	-2.52189	0.365935	-6.89163	5.51553e-12	3.91278e-10	Down	LOC_Os06g08610	_	molecular_function:transferase activity, transferring acyl groups other than amino-acyl groups(GO:0016747)
LOC_Os02g49470	684	402	34.39	374	30.13	353	29.82	650	57.63	796	60.12	647	51.04	553.288	1.23398	0.179319	6.88149	5.92313e-12	4.18897e-10	Ups	LOC_Os02g49470	_	_
LOC_Os07g37030	2655	14456	675.55	25169	1107.79	23204	1070.91	40232	1948.67	51329	2118.01	50171	2162.32	35293.3	1.49287	0.217173	6.8741	6.23839e-12	4.39835e-10	Ups	LOC_Os07g37030	K02636	biological_process:oxidation-reduction process(GO:0055114);molecular_function:2 iron, 2 sulfur cluster binding(GO:0051537);molecular_function:oxidoreductase activity(GO:0016491);cellular_component:thylakoid membrane(GO:0042651);molecular_function:plastoquinol--plastocyanin reductase activity(GO:0009496);molecular_function:oxidoreductase activity, acting on diphenols and related substances as dono…
LOC_Os11g05780	1316	116	5.16	124	5.19	118	5.18	271	12.49	357	14.01	242	9.92	214.323	1.59328	0.232078	6.86528	6.63607e-12	4.66439e-10	Ups	LOC_Os11g05780	_	_
LOC_Os03g32490	2139	6194	294.63	6023	269.84	5218	245.13	9047	446.04	13895	583.61	11533	505.95	8905.96	1.31268	0.191245	6.86386	6.70246e-12	4.69664e-10	Ups	LOC_Os03g32490	_	_
LOC_Os01g71310	2842	353	8.65	469	10.82	786	19.02	1995	50.66	2789	60.34	1487	33.6	1409.34	2.17009	0.3162	6.86304	6.74122e-12	4.7094e-10	Ups	LOC_Os01g71310	K00279	biological_process:oxidation-reduction process(GO:0055114);molecular_function:flavin adenine dinucleotide binding(GO:0050660);molecular_function:oxidoreductase activity(GO:0016491);molecular_function:cytokinin dehydrogenase activity(GO:0019139);biological_process:cytokinin metabolic process(GO:0009690)
LOC_Os12g01210	2464	975	23.15	556	12.43	637	14.94	1638	40.31	2133	44.72	1930	42.27	1373.19	1.67693	0.244807	6.84999	7.38567e-12	5.14393e-10	Ups	LOC_Os12g01210	_	molecular_function:protein binding(GO:0005515)
LOC_Os02g36264	12921	1026	20.44	1077	20.21	1291	25.4	392	8.09	351	6.17	399	7.33	701.464	-1.17319	0.171319	-6.84803	7.48748e-12	5.19903e-10	Down	LOC_Os02g36264	K16082	molecular_function:lyase activity(GO:0016829);molecular_function:terpene synthase activity(GO:0010333);biological_process:metabolic process(GO:0008152);molecular_function:magnesium ion binding(GO:0000287)
LOC_Os02g51820	2051	142	4.64	152	4.67	166	5.35	251	8.49	441	12.71	414	12.47	270.048	1.56128	0.228284	6.8392	7.96352e-12	5.51287e-10	Ups	LOC_Os02g51820	_	_
LOC_Os01g51610	5111	4	0.16	1	0.04	0	0	24	0.97	49	1.69	43	1.55	22.0846	3.48254	0.509386	6.83675	8.10125e-12	5.59133e-10	Ups	LOC_Os01g51610	_	molecular_function:DNA binding(GO:0003677)
LOC_Os09g04440	7462	3277	37.79	3126	33.96	3693	42.06	5163	61.72	8413	85.68	7240	77.01	5306.6	1.36446	0.199713	6.83211	8.36769e-12	5.75788e-10	Ups	LOC_Os09g04440	_	_
LOC_Os04g45090	2387	914	30.04	879	27.21	720	23.37	1597	54.41	1911	55.46	1488	45.11	1295.96	1.32953	0.194761	6.82646	8.70341e-12	5.97095e-10	Ups	LOC_Os04g45090	_	cellular_component:integral component of membrane(GO:0016021)
LOC_Os03g01200	7470	271	4.9	131	2.23	196	3.5	629	11.78	1614	25.74	721	12.01	638.582	2.40884	0.353211	6.81983	9.11468e-12	6.23444e-10	Ups	LOC_Os03g01200	_	molecular_function:hydrolase activity(GO:0016787);molecular_function:ATP binding(GO:0005524);molecular_function:DNA binding(GO:0003677)
LOC_Os07g40974	2440	3041	82.87	3983	102.23	3712	99.9	5025	141.93	6434	154.82	6707	168.57	4905.33	1.10386	0.16198	6.81477	9.44115e-12	6.43853e-10	Ups	LOC_Os07g40974	_	molecular_function:coenzyme binding(GO:0050662);molecular_function:catalytic activity(GO:0003824)
LOC_Os02g17940	4012	194	4.25	285	5.88	346	7.48	690	15.65	727	14.05	604	12.19	496.854	1.60675	0.235858	6.81235	9.60177e-12	6.52864e-10	Ups	LOC_Os02g17940	_	biological_process:oxidation-reduction process(GO:0055114);molecular_function:oxidoreductase activity(GO:0016491)
LOC_Os03g11230	1613	718	23.07	609	18.43	582	18.47	1168	38.9	1388	39.38	1121	33.22	962.199	1.28464	0.188689	6.80824	9.87982e-12	6.69781e-10	Ups	LOC_Os03g11230	_	_
LOC_Os08g01770	3379	3647	91.82	5107	121.09	5197	129.21	8770	228.84	16343	363.3	11297	262.3	8758.71	1.67549	0.246202	6.80536	1.00799e-11	6.81331e-10	Ups	LOC_Os08g01770	K00939	molecular_function:nucleobase-containing compound kinase activity(GO:0019205);biological_process:nucleobase-containing compound metabolic process(GO:0006139);molecular_function:ATP binding(GO:0005524)
LOC_Os09g30130	6061	894	11.69	932	11.48	740	9.56	1523	20.64	3880	44.79	2922	35.23	1901.33	1.92844	0.283452	6.80342	1.02163e-11	6.88516e-10	Ups	LOC_Os09g30130	_	_
LOC_Os05g19380	3084	339	6.43	380	6.79	466	8.73	644	12.66	1063	17.81	913	15.97	655.201	1.45726	0.214245	6.80181	1.03312e-11	6.94218e-10	Ups	LOC_Os05g19380	K17710	molecular_function:protein binding(GO:0005515);molecular_function:oxidoreductase activity(GO:0016491);biological_process:metabolic process(GO:0008152);molecular_function:intramolecular lyase activity(GO:0016872)
LOC_Os01g16980	805	353	29.01	281	21.75	408	33.11	589	50.17	754	54.71	762	57.75	540.427	1.33726	0.19663	6.80089	1.03974e-11	6.96627e-10	Ups	LOC_Os01g16980	_	_
LOC_Os04g49350	2267	4077	105.22	6070	147.55	5170	131.78	8191	219.11	11509	262.27	10542	250.93	7803.74	1.31474	0.193349	6.79981	1.04754e-11	6.99805e-10	Ups	LOC_Os04g49350	_	_
LOC_Os11g43790	846	148	11.17	115	8.18	35	2.61	0	0	4	0.27	4	0.28	44.4777	-3.49052	0.514846	-6.77973	1.20404e-11	8.02017e-10	Down	LOC_Os11g43790	_	_
LOC_Os04g41130	4754	28	0.48	36	0.58	29	0.49	121	2.14	132	1.99	88	1.38	77.5032	2.09453	0.309071	6.77685	1.22823e-11	8.15758e-10	Ups	LOC_Os04g41130	K16223	molecular_function:protein binding(GO:0005515);molecular_function:oxidoreductase activity(GO:0016491);biological_process:metabolic process(GO:0008152);molecular_function:intramolecular lyase activity(GO:0016872)
LOC_Os12g04260	4811	591	20.63	669	22	857	29.55	1239	44.83	1712	52.77	1421	45.75	1117.52	1.37414	0.202998	6.76922	1.29479e-11	8.57481e-10	Ups	LOC_Os12g04260	_	biological_process:oxidation-reduction process(GO:0055114);molecular_function:oxidoreductase activity(GO:0016491)
LOC_Os03g09940	5348	1077	23.54	786	16.18	608	13.12	4674	105.88	2895	55.87	2210	44.55	2219.76	2.1904	0.324211	6.75608	1.41771e-11	9.36181e-10	Ups	LOC_Os03g09940	K17469	cellular_component:integral component of membrane(GO:0016021);molecular_function:sulfate transmembrane transporter activity(GO:0015116);biological_process:sulfate transport(GO:0008272);biological_process:transmembrane transport(GO:0055085);cellular_component:membrane(GO:0016020);molecular_function:secondary active sulfate transmembrane transporter activity(GO:0008271)
LOC_Os03g21400	2639	207	9.22	190	7.97	187	8.22	292	13.48	400	15.73	434	17.82	292.052	1.27219	0.188324	6.75535	1.42494e-11	9.38251e-10	Ups	LOC_Os03g21400	_	biological_process:oxidation-reduction process(GO:0055114);molecular_function:heme binding(GO:0020037);molecular_function:oxidoreductase activity, acting on paired donors, with incorporation or reduction of molecular oxygen(GO:0016705);molecular_function:iron ion binding(GO:0005506)
LOC_Os08g43980	732	21	1.68	45	3.39	40	3.16	113	9.36	170	12	126	9.29	91.2865	2.14403	0.317745	6.74763	1.50278e-11	9.86665e-10	Ups	LOC_Os08g43980	_	_
LOC_Os01g73500	3103	384	15.13	690	25.6	709	27.59	1150	46.96	1845	64.19	1853	67.33	1149.15	1.71938	0.254974	6.74335	1.54781e-11	1.01333e-09	Ups	LOC_Os01g73500	_	_
LOC_Os01g04260	3775	80	3.63	113	4.83	147	6.59	252	11.86	322	12.91	299	12.52	210.986	1.65386	0.245755	6.72972	1.69989e-11	1.10973e-09	Ups	LOC_Os01g04260	K00227	biological_process:oxidation-reduction process(GO:0055114);molecular_function:oxidoreductase activity(GO:0016491);biological_process:fatty acid biosynthetic process(GO:0006633);molecular_function:iron ion binding(GO:0005506)
LOC_Os07g48490	2036	6732	228.73	9997	319.91	9238	309.99	14288	503.16	21450	643.52	18318	574.01	13749.9	1.384	0.205705	6.72805	1.71948e-11	1.11932e-09	Ups	LOC_Os07g48490	_	molecular_function:protein binding(GO:0005515);molecular_function:oxidoreductase activity(GO:0016491);biological_process:metabolic process(GO:0008152);molecular_function:intramolecular lyase activity(GO:0016872)
LOC_Os12g35670	1087	36	1.94	29	1.47	43	2.29	134	7.48	211	10.03	108	5.36	100.534	2.23608	0.332462	6.72582	1.74608e-11	1.13342e-09	Ups	LOC_Os12g35670	_	_
LOC_Os03g16920	4589	650	15.3	575	12.75	513	11.93	117	2.86	35	0.73	68	1.48	292.37	-2.3404	0.348808	-6.70971	1.95009e-11	1.26227e-09	Down	LOC_Os03g16920	K03283	_
LOC_Os01g68450	2190	5331	194.09	6277	215.24	6570	236.24	8890	335.47	13059	419.82	11242	377.49	8770.62	1.20718	0.180095	6.70306	2.04102e-11	1.31741e-09	Ups	LOC_Os01g68450	_	_
LOC_Os02g52290	2163	1947	159.32	2425	186.9	1594	128.82	4294	364.19	6458	466.62	4156	313.65	3641.4	1.6258	0.24281	6.69575	2.14574e-11	1.38111e-09	Ups	LOC_Os02g52290	K01802	biological_process:protein folding(GO:0006457)
LOC_Os06g39330	1702	620	21.31	343	11.11	590	20.03	1337	47.64	2100	63.74	1357	43.02	1119.18	1.87502	0.280079	6.69461	2.1625e-11	1.388e-09	Ups	LOC_Os06g39330	_	molecular_function:transferase activity, transferring hexosyl groups(GO:0016758);biological_process:metabolic process(GO:0008152)
LOC_Os07g30960	2204	1480	53.55	1118	38.1	1322	47.24	2783	104.37	3974	126.97	2597	86.66	2314.54	1.56209	0.233353	6.69411	2.16988e-11	1.38885e-09	Ups	LOC_Os07g30960	_	molecular_function:FAD binding(GO:0071949)
LOC_Os09g25090	1748	2460	82.34	2215	69.83	2313	76.46	426	14.78	409	12.09	836	25.81	1312.59	-1.64415	0.245995	-6.6837	2.32991e-11	1.48712e-09	Down	LOC_Os09g25090	_	biological_process:signal transduction(GO:0007165)
LOC_Os03g37640	7393	3618	66.71	5008	86.97	4489	81.75	7198	137.57	9305	151.5	7745	131.71	6398.85	1.23121	0.184374	6.67777	2.42601e-11	1.54416e-09	Ups	LOC_Os03g37640	K03327	biological_process:transmembrane transport(GO:0055085);cellular_component:membrane(GO:0016020);molecular_function:antiporter activity(GO:0015297);molecular_function:drug transmembrane transporter activity(GO:0015238);biological_process:drug transmembrane transport(GO:0006855)
LOC_Os04g53230	2711	9562	363.28	12907	461.85	14043	526.91	21165	833.43	26050	873.89	22500	788.38	18231.4	1.27391	0.190912	6.67273	2.51084e-11	1.59372e-09	Ups	LOC_Os04g53230	K00605	molecular_function:protein binding(GO:0005515);molecular_function:oxidoreductase activity(GO:0016491);biological_process:metabolic process(GO:0008152);molecular_function:intramolecular lyase activity(GO:0016872)
LOC_Os12g38850	5125	636	9.87	950	13.89	990	15.17	1509	24.27	2450	33.57	2036	29.14	1480.16	1.52605	0.228762	6.67091	2.54231e-11	1.60924e-09	Ups	LOC_Os12g38850	_	_
LOC_Os03g15690	3631	214	4.01	291	5.13	337	6.24	647	12.56	859	14.21	567	9.8	509.024	1.60916	0.241708	6.65747	2.78574e-11	1.75847e-09	Ups	LOC_Os03g15690	K15102	_
LOC_Os12g17320	7369	1605	50.38	1199	35.45	1675	51.92	2693	87.61	3684	102.1	3066	88.76	2402.98	1.39526	0.209602	6.65671	2.80031e-11	1.76281e-09	Ups	LOC_Os12g17320	K05356	biological_process:isoprenoid biosynthetic process(GO:0008299);molecular_function:transferase activity, transferring alkyl or aryl (other than methyl) groups(GO:0016765);biological_process:photosynthesis(GO:0015979)
LOC_Os02g36150	3091	796	26.37	817	25.49	697	22.81	274	9.41	273	7.99	315	9.62	492.723	-1.03559	0.155614	-6.65489	2.83511e-11	1.77983e-09	Down	LOC_Os02g36150	K16083	biological_process:oxidation-reduction process(GO:0055114);molecular_function:heme binding(GO:0020037);molecular_function:oxidoreductase activity, acting on paired donors, with incorporation or reduction of molecular oxygen(GO:0016705);molecular_function:iron ion binding(GO:0005506)
LOC_Os06g45040	1657	199	14.11	203	13.56	190	13.31	317	23.3	525	32.88	425	27.8	319.99	1.41389	0.212484	6.6541	2.85039e-11	1.78453e-09	Ups	LOC_Os06g45040	_	_
LOC_Os05g28090	1765	1062	27.12	1152	27.71	1029	25.95	1484	39.28	2159	48.69	1954	46.02	1503.69	1.12842	0.169757	6.64726	2.98594e-11	1.8643e-09	Ups	LOC_Os05g28090	_	biological_process:oxidation-reduction process(GO:0055114);molecular_function:oxidoreductase activity, acting on NAD(P)H, quinone or similar compound as acceptor(GO:0016655)
LOC_Os08g39590	2664	21	0.48	10	0.21	21	0.47	83	1.95	128	2.56	73	1.53	60.6939	2.49717	0.376223	6.63747	3.1912e-11	1.98704e-09	Ups	LOC_Os08g39590	_	molecular_function:protein binding(GO:0005515);biological_process:protein phosphorylation(GO:0006468);molecular_function:ATP binding(GO:0005524);molecular_function:protein kinase activity(GO:0004672)
LOC_Os01g61670	3453	2304	58.89	2701	65.02	2030	51.24	3589	95.08	5383	121.49	4656	109.76	3537.79	1.28491	0.193637	6.63564	3.23105e-11	2.0064e-09	Ups	LOC_Os01g61670	_	_
LOC_Os12g43340	1492	1114	78.25	1829	120.99	2654	184.1	4905	357.08	7447	461.86	5718	370.4	4162.45	1.9323	0.291431	6.6304	3.34784e-11	2.07331e-09	Ups	LOC_Os12g43340	K05765	cellular_component:intracellular(GO:0005622);molecular_function:actin binding(GO:0003779);biological_process:actin filament depolymerization(GO:0030042);cellular_component:actin cytoskeleton(GO:0015629)
LOC_Os01g41240	2156	569	27.02	739	33.05	534	25.05	925	45.53	1121	47.01	1136	49.76	854.953	1.13378	0.171023	6.62941	3.37027e-11	2.08158e-09	Ups	LOC_Os01g41240	_	_
LOC_Os02g35500	4308	2437	112.8	2704	117.88	2531	115.7	4047	194.16	5690	232.56	4341	185.32	3726.15	1.21812	0.18386	6.62524	3.46681e-11	2.13545e-09	Ups	LOC_Os02g35500	K18121	molecular_function:NAD binding(GO:0051287);biological_process:oxidation-reduction process(GO:0055114);molecular_function:phosphogluconate dehydrogenase (decarboxylating) activity(GO:0004616)
LOC_Os04g41160	2154	693	19.87	1048	28.3	930	26.33	1538	45.7	1647	41.69	1649	43.6	1283.32	1.2027	0.181691	6.61947	3.60494e-11	2.21457e-09	Ups	LOC_Os04g41160	_	biological_process:protein phosphorylation(GO:0006468);molecular_function:ATP binding(GO:0005524);molecular_function:protein kinase activity(GO:0004672);molecular_function:polysaccharide binding(GO:0030247)
LOC_Os12g05655	1226	111	4.42	148	5.55	113	4.44	234	9.66	287	10.09	252	9.26	197.368	1.38349	0.209359	6.6082	3.89023e-11	2.38344e-09	Ups	LOC_Os12g05655	_	_
LOC_Os04g50100	1935	189	5.71	205	5.84	229	6.84	380	11.91	333	8.89	414	11.54	299.366	1.19659	0.181392	6.59672	4.20353e-11	2.56853e-09	Ups	LOC_Os04g50100	_	molecular_function:zinc ion binding(GO:0008270);molecular_function:protein binding(GO:0005515)
LOC_Os07g01340	5767	105	3.55	96	3.06	83	2.77	188	6.59	706	21.08	462	14.41	289.787	2.34471	0.355792	6.5901	4.39536e-11	2.6786e-09	Ups	LOC_Os07g01340	K04125	biological_process:oxidation-reduction process(GO:0055114);molecular_function:oxidoreductase activity(GO:0016491)
LOC_Os02g41860	4075	7834	132.82	8067	128.81	5834	97.68	11070	194.52	14189	212.41	14541	227.36	10500.9	1.20645	0.183329	6.58077	4.68026e-11	2.84466e-09	Ups	LOC_Os02g41860	K09872	cellular_component:membrane(GO:0016020);biological_process:transport(GO:0006810);molecular_function:transporter activity(GO:0005215)
LOC_Os01g60450	1667	46	1.86	64	2.44	48	1.92	106	4.45	197	7.04	244	9.11	122.591	1.99123	0.302604	6.5803	4.69489e-11	2.846e-09	Ups	LOC_Os01g60450	K00487	biological_process:oxidation-reduction process(GO:0055114);molecular_function:heme binding(GO:0020037);molecular_function:oxidoreductase activity, acting on paired donors, with incorporation or reduction of molecular oxygen(GO:0016705);molecular_function:iron ion binding(GO:0005506)
LOC_Os01g07730	2442	523	18.52	677	22.58	687	24.03	1631	59.87	1403	43.88	1138	37.17	1057.16	1.47847	0.224948	6.57252	4.94702e-11	2.99092e-09	Ups	LOC_Os01g07730	K15283	_
LOC_Os03g53930	1222	464	22.22	391	17.63	270	12.77	761	37.76	1130	47.77	887	39.17	678.745	1.59724	0.243034	6.57209	4.96146e-11	2.99176e-09	Ups	LOC_Os03g53930	_	molecular_function:protein binding(GO:0005515);molecular_function:oxidoreductase activity(GO:0016491);biological_process:metabolic process(GO:0008152)
LOC_Os03g58080	5498	655	16.92	843	20.51	948	24.18	1372	36.73	2525	57.59	1959	46.67	1435.16	1.5574	0.237054	6.5698	5.03822e-11	3.03007e-09	Ups	LOC_Os03g58080	_	biological_process:transmembrane transport(GO:0055085);cellular_component:integral component of membrane(GO:0016021)
LOC_Os09g28100	2565	339	12.57	455	15.89	442	16.18	718	27.59	1286	42.1	898	30.71	716.289	1.5372	0.234099	6.56644	5.15323e-11	3.09113e-09	Ups	LOC_Os09g28100	_	cellular_component:integral component of membrane(GO:0016021);molecular_function:serine-type endopeptidase activity(GO:0004252);biological_process:proteolysis(GO:0006508)
LOC_Os02g47580	4077	1369	37.24	1454	37.25	1161	31.19	1982	55.88	2819	67.71	2431	60.98	1915.85	1.19797	0.1825	6.56425	5.22961e-11	3.12875e-09	Ups	LOC_Os02g47580	_	_
LOC_Os07g36190	3208	6483	330.41	9606	461.1	7779	391.54	13232	698.96	21388	962.49	16713	785.57	12949.1	1.42522	0.217238	6.56062	5.35836e-11	3.19743e-09	Ups	LOC_Os07g36190	K01823	molecular_function:hydrolase activity(GO:0016787);biological_process:isoprenoid biosynthetic process(GO:0008299);molecular_function:isopentenyl-diphosphate delta-isomerase activity(GO:0004452)
LOC_Os10g04860	9943	212	2.41	364	3.9	285	3.2	549	6.47	1295	13	889	9.32	628.146	1.90347	0.290346	6.55587	5.53184e-11	3.29238e-09	Ups	LOC_Os10g04860	K11817	molecular_function:iron-sulfur cluster binding(GO:0051536);molecular_function:electron carrier activity(GO:0009055);biological_process:oxidation-reduction process(GO:0055114);molecular_function:metal ion binding(GO:0046872);molecular_function:oxidoreductase activity(GO:0016491)
LOC_Os08g41820	2276	80	2.06	97	2.35	91	2.31	193	5.14	218	4.95	180	4.27	148.999	1.46277	0.223184	6.55411	5.59754e-11	3.32285e-09	Ups	LOC_Os08g41820	_	biological_process:exocytosis(GO:0006887);cellular_component:exocyst(GO:0000145)
LOC_Os06g05420	735	4	0.32	9	0.67	2	0.16	47	3.88	104	7.31	39	2.86	37.7324	3.15108	0.481377	6.54598	5.91057e-11	3.4996e-09	Ups	LOC_Os06g05420	_	_
LOC_Os01g68860	4875	1907	28.76	1932	27.45	2360	35.16	2977	46.54	4043	53.85	3822	53.17	2902.46	1.14527	0.175027	6.5434	6.01364e-11	3.55146e-09	Ups	LOC_Os01g68860	_	molecular_function:metal ion binding(GO:0046872)
LOC_Os11g04490	2586	221	12.07	295	15.18	266	14.35	409	23.16	580	27.98	497	25.04	388.218	1.26161	0.192849	6.54198	6.07106e-11	3.57615e-09	Ups	LOC_Os11g04490	_	biological_process:oxidation-reduction process(GO:0055114);molecular_function:oxidoreductase activity(GO:0016491)
LOC_Os10g11310	4074	607	11.27	824	14.41	713	13.08	1206	23.22	1709	28.03	1286	22.03	1090.53	1.30702	0.199933	6.53727	6.26534e-11	3.68113e-09	Ups	LOC_Os10g11310	_	_
LOC_Os08g01850	4220	675	16.87	657	15.47	737	18.19	943	24.43	1418	31.29	1322	30.47	979.361	1.16571	0.178922	6.51517	7.26081e-11	4.2551e-09	Ups	LOC_Os08g01850	_	_
LOC_Os06g39370	1707	201	6.89	133	4.29	109	3.69	544	19.33	982	29.72	378	11.95	422.069	2.25032	0.345733	6.50884	7.57325e-11	4.42687e-09	Ups	LOC_Os06g39370	_	molecular_function:protein binding(GO:0005515)
LOC_Os06g02490	1665	332	36.79	847	88.4	466	51	1607	184.57	2611	255.47	1633	166.89	1326.27	2.04849	0.315283	6.49729	8.17779e-11	4.76809e-09	Ups	LOC_Os06g02490	K08762	molecular_function:fatty-acyl-CoA binding(GO:0000062)
LOC_Os01g12210	3434	525	15.96	565	16.17	636	19.09	1490	46.94	1404	37.68	992	27.81	981.216	1.49943	0.230818	6.49618	8.23848e-11	4.79128e-09	Ups	LOC_Os01g12210	_	biological_process:malate transport(GO:0015743)
LOC_Os03g55890	4180	388	9.26	199	4.47	171	4.03	36	0.89	18	0.38	35	0.77	126.557	-2.42242	0.37295	-6.49529	8.28716e-11	4.80739e-09	Down	LOC_Os03g55890	_	_
LOC_Os02g44500	2689	2092	116.68	3075	161.53	2351	129.5	4143	239.5	5774	284.36	4797	246.76	3813.94	1.30343	0.200803	6.49111	8.52087e-11	4.93048e-09	Ups	LOC_Os02g44500	K00432	biological_process:oxidation-reduction process(GO:0055114);molecular_function:oxidoreductase activity(GO:0016491);molecular_function:antioxidant activity(GO:0016209);biological_process:response to oxidative stress(GO:0006979);molecular_function:glutathione peroxidase activity(GO:0004602)
LOC_Os04g45370	863	610	41.36	646	41.25	670	44.86	1062	74.63	1492	89.32	1080	67.53	955.062	1.25494	0.193426	6.48796	8.70037e-11	5.02167e-09	Ups	LOC_Os04g45370	_	_
LOC_Os01g51530	2292	659	32.24	461	21.24	673	32.51	1366	69.26	2604	112.48	1422	64.16	1264.56	1.83846	0.283596	6.4827	9.00979e-11	5.18719e-09	Ups	LOC_Os01g51530	_	molecular_function:methyltransferase activity(GO:0008168);biological_process:metabolic process(GO:0008152)
LOC_Os01g62100	9232	349	3.78	481	4.9	379	4.05	614	6.88	803	7.67	726	7.24	571.667	1.16938	0.18061	6.47461	9.50552e-11	5.45888e-09	Ups	LOC_Os01g62100	_	molecular_function:ATP binding(GO:0005524);molecular_function:helicase activity(GO:0004386);biological_process:DNA repair(GO:0006281);molecular_function:DNA helicase activity(GO:0003678);biological_process:telomere maintenance(GO:0000723)
LOC_Os01g68269	1510	896	34.72	1842	67.22	1076	41.17	3090	124.09	3114	106.54	3353	119.82	2324.19	1.6261	0.251364	6.46908	9.86003e-11	5.64832e-09	Ups	LOC_Os01g68269	_	_
LOC_Os02g18070	5968	39	0.79	38	0.72	42	0.84	79	1.65	305	5.43	288	5.35	139.305	2.49344	0.385478	6.46845	9.90125e-11	5.65779e-09	Ups	LOC_Os02g18070	_	molecular_function:ADP binding(GO:0043531)
LOC_Os10g39520	4692	746	21.03	637	16.92	691	19.24	939	27.44	1222	30.42	1244	32.35	929.696	1.05577	0.163262	6.46676	1.00125e-10	5.70715e-09	Ups	LOC_Os10g39520	K08472	cellular_component:integral component of membrane(GO:0016021);biological_process:defense response(GO:0006952)
LOC_Os09g25600	4867	616	20.2	590	18.22	435	14.09	1076	36.58	1587	45.96	1075	32.52	934.006	1.49919	0.232165	6.45743	1.06496e-10	6.05518e-09	Ups	LOC_Os09g25600	_	molecular_function:protein binding(GO:0005515);molecular_function:oxidoreductase activity(GO:0016491);biological_process:metabolic process(GO:0008152);molecular_function:intramolecular lyase activity(GO:0016872);molecular_function:iron-sulfur cluster binding(GO:0051536);molecular_function:electron carrier activity(GO:0009055)
LOC_Os11g04860	1704	46	1.58	101	3.27	89	3.02	281	10	250	7.58	215	6.81	173.967	1.9148	0.296865	6.45007	1.11799e-10	6.34102e-09	Ups	LOC_Os11g04860	_	molecular_function:transferase activity, transferring hexosyl groups(GO:0016758);biological_process:metabolic process(GO:0008152)
LOC_Os06g39140	1973	898	35.07	1257	46.24	1177	45.4	1664	67.36	2211	76.25	2034	73.27	1575.13	1.16884	0.181229	6.44951	1.12213e-10	6.34876e-09	Ups	LOC_Os06g39140	_	molecular_function:oxygen binding(GO:0019825)
LOC_Os04g45490	2765	8785	222.89	4594	109.78	5433	136.14	15102	397.14	29375	658.09	18510	433.13	14429.4	1.95496	0.30315	6.44884	1.1271e-10	6.36115e-09	Ups	LOC_Os04g45490	K02355	molecular_function:GTP binding(GO:0005525)
LOC_Os06g39120	1356	108	5.16	58	2.61	79	3.73	166	8.22	447	18.85	477	21.01	234.057	2.24861	0.348875	6.44531	1.15366e-10	6.48124e-09	Ups	LOC_Os06g39120	_	_
LOC_Os03g19760	17828	8151	112.13	8086	104.77	9880	134.23	13505	192.56	25468	309.36	20023	254.04	14669.7	1.47697	0.229156	6.44526	1.15403e-10	6.48124e-09	Ups	LOC_Os03g19760	_	molecular_function:protein binding(GO:0005515)
LOC_Os11g39450	7358	44	1.43	59	1.81	37	1.19	3	0.1	0	0	2	0.06	21.0434	-3.22552	0.500521	-6.44434	1.16108e-10	6.49391e-09	Down	LOC_Os11g39450	K04730	biological_process:protein phosphorylation(GO:0006468);molecular_function:ATP binding(GO:0005524);molecular_function:protein kinase activity(GO:0004672)
LOC_Os07g32880	1613	10295	373.43	16867	576.23	15288	547.66	24318	914.25	29585	947.56	28679	959.41	21426	1.29485	0.200931	6.44422	1.16195e-10	6.49391e-09	Ups	LOC_Os07g32880	K02115	molecular_function:proton-transporting ATPase activity, rotational mechanism(GO:0046961);molecular_function:proton-transporting ATP synthase activity, rotational mechanism(GO:0046933);cellular_component:proton-transporting ATP synthase complex, catalytic core F(1)(GO:0045261);biological_process:ATP synthesis coupled proton transport(GO:0015986)
LOC_Os02g38820	2103	3226	145.86	2445	104.12	2150	96.01	5307	248.71	7984	318.75	5516	230.02	4635.99	1.56336	0.242618	6.44369	1.16606e-10	6.50102e-09	Ups	LOC_Os02g38820	_	_
LOC_Os08g02640	3539	814	16.19	967	18.12	901	17.7	1417	29.22	1970	34.61	1486	27.26	1293.84	1.20456	0.187416	6.4272	1.29975e-10	7.22876e-09	Ups	LOC_Os08g02640	K00235	molecular_function:iron-sulfur cluster binding(GO:0051536);molecular_function:electron carrier activity(GO:0009055);biological_process:translation(GO:0006412);cellular_component:ribosome(GO:0005840);cellular_component:intracellular(GO:0005622);molecular_function:structural constituent of ribosome(GO:0003735)
LOC_Os01g12080	5149	2813	65.05	2350	51.19	2713	61.96	3751	89.91	5950	121.5	5674	121.02	3975.15	1.28314	0.199663	6.42651	1.30571e-10	7.24431e-09	Ups	LOC_Os01g12080	_	_
LOC_Os01g54020	6114	316	8.75	331	8.63	402	10.99	582	16.7	729	17.82	599	15.29	507.133	1.20602	0.187817	6.42125	1.35158e-10	7.48068e-09	Ups	LOC_Os01g54020	K01867	biological_process:tRNA aminoacylation for protein translation(GO:0006418);molecular_function:ATP binding(GO:0005524);molecular_function:aminoacyl-tRNA ligase activity(GO:0004812);molecular_function:nucleotide binding(GO:0000166);biological_process:tryptophanyl-tRNA aminoacylation(GO:0006436);cellular_component:cytoplasm(GO:0005737);molecular_function:tryptophan-tRNA ligase activity(GO:0004830)
LOC_Os02g09440	4091	134	6.36	188	8.4	151	7.08	284	13.97	379	15.88	307	13.44	248.531	1.36437	0.212728	6.41366	1.42067e-10	7.84414e-09	Ups	LOC_Os02g09440	_	_
LOC_Os11g19240	1693	151	6.08	68	2.58	172	6.84	559	23.35	528	18.79	382	14.2	333.51	2.09946	0.327516	6.41025	1.45281e-10	8.00234e-09	Ups	LOC_Os11g19240	K15015	_
LOC_Os12g19530	7429	1330	29.86	1188	25.12	1557	34.52	2070	48.17	3220	63.83	2792	57.81	2084.32	1.30867	0.204274	6.40644	1.48961e-10	8.18535e-09	Ups	LOC_Os12g19530	_	_
LOC_Os06g01210	863	17562	1190.64	18940	1209.39	22436	1502.21	32375	2274.94	44169	2644.09	33514	2095.5	29001.3	1.23994	0.193764	6.39924	1.56151e-10	8.55993e-09	Ups	LOC_Os06g01210	K02638	molecular_function:protein binding(GO:0005515);molecular_function:oxidoreductase activity(GO:0016491);biological_process:metabolic process(GO:0008152);molecular_function:intramolecular lyase activity(GO:0016872)
LOC_Os08g01100	1373	2	0.11	0	0	1	0.06	27	1.6	24	1.21	26	1.37	14.8216	3.36646	0.526135	6.39848	1.56927e-10	8.58194e-09	Ups	LOC_Os08g01100	_	_
LOC_Os07g44900	1041	164	9.22	166	8.79	253	14.04	418	24.35	492	24.42	405	20.99	329.521	1.48675	0.232374	6.39811	1.5731e-10	8.5824e-09	Ups	LOC_Os07g44900	_	_
LOC_Os04g51792	1694	1499	87.09	2472	135.27	1998	114.65	4394	264.61	5771	296.07	3847	206.14	3478.78	1.54672	0.241938	6.39304	1.62621e-10	8.85105e-09	Ups	LOC_Os04g51792	_	_
LOC_Os09g39680	4313	2621	58.8	3437	72.62	3656	81	5638	131.1	8111	160.67	5986	123.85	5072.78	1.35231	0.211553	6.3923	1.63409e-10	8.87285e-09	Ups	LOC_Os09g39680	_	_
LOC_Os02g09510	1647	542	19.25	556	18.6	643	22.56	875	32.22	1444	45.29	1139	37.32	891.855	1.31354	0.20554	6.39068	1.65147e-10	8.94605e-09	Ups	LOC_Os02g09510	_	molecular_function:transferase activity, transferring hexosyl groups(GO:0016758);biological_process:metabolic process(GO:0008152)
LOC_Os04g37580	3053	6157	247.92	7350	278.75	7742	307.88	10246	427.62	16578	589.44	13902	516.28	10597.8	1.2668	0.198277	6.38904	1.66931e-10	9.01225e-09	Ups	LOC_Os04g37580	K07232	_
LOC_Os02g58100	1936	273	13.21	420	19.14	505	24.14	779	39.07	1129	48.24	922	41.15	697.769	1.54344	0.241584	6.38883	1.67156e-10	9.01225e-09	Ups	LOC_Os02g58100	_	_
LOC_Os11g19700	6347	608	23.17	688	24.7	641	24.13	862	34.05	1210	40.72	1080	37.97	863.357	1.049	0.164243	6.38688	1.69305e-10	9.10668e-09	Ups	LOC_Os11g19700	K08246	_
LOC_Os10g38870	940	1007	109.11	1358	138.58	1118	119.63	1765	198.21	3464	331.4	2915	291.28	2002	1.52037	0.238075	6.38609	1.70186e-10	9.13264e-09	Ups	LOC_Os10g38870	_	molecular_function:metal ion binding(GO:0046872);biological_process:metal ion transport(GO:0030001)
LOC_Os05g10730	7405	2549	16.91	3902	24.38	3315	21.72	5137	35.32	7818	45.79	6815	41.69	5063.66	1.34227	0.210232	6.38471	1.71719e-10	9.1934e-09	Ups	LOC_Os05g10730	_	molecular_function:ATPase activity(GO:0016887);molecular_function:ATP binding(GO:0005524);biological_process:transmembrane transport(GO:0055085);molecular_function:ATPase activity, coupled to transmembrane movement of substances(GO:0042626);cellular_component:integral component of membrane(GO:0016021);biological_process:transport(GO:0006810)
LOC_Os03g21890	4408	1306	29.65	1253	26.79	1530	34.31	2041	48.03	2749	55.11	2345	49.1	1915.71	1.14418	0.179278	6.38215	1.74624e-10	9.32711e-09	Ups	LOC_Os03g21890	K03549	biological_process:potassium ion transmembrane transport(GO:0071805);cellular_component:membrane(GO:0016020);molecular_function:potassium ion transmembrane transporter activity(GO:0015079)
LOC_Os09g07660	7753	2116	45.68	3456	70.27	4356	92.88	6886	154.09	12683	241.78	9527	189.7	6812.96	1.80427	0.283135	6.37247	1.86013e-10	9.91233e-09	Ups	LOC_Os09g07660	K08869	_
LOC_Os01g63210	959	1628	99.32	1299	74.64	1438	86.64	2053	129.82	2888	155.58	3035	170.77	2102.89	1.19434	0.187784	6.36019	2.01508e-10	1.07131e-08	Ups	LOC_Os01g63210	_	_
LOC_Os09g38410	4348	914	31.49	1016	32.97	1117	38.01	1679	59.96	4085	124.29	2833	90.03	2024.95	1.7505	0.27531	6.35828	2.04029e-10	1.0822e-08	Ups	LOC_Os09g38410	_	biological_process:transmembrane transport(GO:0055085);cellular_component:integral component of membrane(GO:0016021)
LOC_Os11g48020	3293	1055	47.7	1412	60.13	1323	59.08	1824	85.48	2989	119.33	2668	111.26	1927.12	1.30395	0.20551	6.34494	2.2251e-10	1.1775e-08	Ups	LOC_Os11g48020	K14424	biological_process:oxidation-reduction process(GO:0055114);molecular_function:oxidoreductase activity(GO:0016491);biological_process:fatty acid biosynthetic process(GO:0006633);molecular_function:iron ion binding(GO:0005506)
LOC_Os04g33640	5047	103	1.82	194	3.23	156	2.72	343	6.28	334	5.21	354	5.77	257.032	1.50115	0.236774	6.33999	2.2978e-10	1.21317e-08	Ups	LOC_Os04g33640	_	biological_process:carbohydrate metabolic process(GO:0005975);molecular_function:hydrolase activity, hydrolyzing O-glycosyl compounds(GO:0004553)
LOC_Os06g16980	16093	127	1.57	158	1.84	180	2.2	302	3.88	479	5.24	325	3.71	272.878	1.55195	0.244802	6.3396	2.30356e-10	1.21342e-08	Ups	LOC_Os06g16980	_	biological_process:DNA topological change(GO:0006265);cellular_component:chromosome(GO:0005694);molecular_function:DNA topoisomerase activity(GO:0003916);molecular_function:DNA binding(GO:0003677);molecular_function:DNA topoisomerase type I activity(GO:0003917)
LOC_Os11g38810	4164	131	3.83	109	3	177	5.11	277	8.4	370	9.56	319	8.61	239.744	1.51238	0.238627	6.33785	2.32992e-10	1.22449e-08	Ups	LOC_Os11g38810	K01809	molecular_function:zinc ion binding(GO:0008270);biological_process:carbohydrate metabolic process(GO:0005975);molecular_function:mannose-6-phosphate isomerase activity(GO:0004476);biological_process:GDP-mannose biosynthetic process(GO:0009298)
LOC_Os04g54830	3560	113	2.59	97	2.1	65	1.47	311	7.39	479	9.7	217	4.59	229.08	2.06956	0.326598	6.33671	2.34721e-10	1.22862e-08	Ups	LOC_Os04g54830	_	_
LOC_Os09g26260	1734	1	0.03	1	0.03	0	0	13	0.45	40	1.19	33	1.03	16.0276	3.46876	0.547461	6.33608	2.35685e-10	1.22862e-08	Ups	LOC_Os09g26260	K08900	molecular_function:ATP binding(GO:0005524);biological_process:mitochondrial respiratory chain complex III assembly(GO:0034551)
LOC_Os01g05800	4470	4564	103.26	4313	91.91	5237	117.02	7423	174.07	13097	261.65	9716	202.74	7640.54	1.41019	0.222573	6.33587	2.36008e-10	1.22862e-08	Ups	LOC_Os01g05800	K03217	biological_process:protein insertion into membrane(GO:0051205);cellular_component:integral component of membrane(GO:0016021)
LOC_Os08g24770	9547	35	0.79	37	0.79	56	1.25	90	2.11	221	4.41	304	6.34	129.845	2.32047	0.36625	6.33575	2.36191e-10	1.22862e-08	Ups	LOC_Os08g24770	_	biological_process:protein phosphorylation(GO:0006468);molecular_function:ATP binding(GO:0005524);molecular_function:protein kinase activity(GO:0004672);molecular_function:carbohydrate binding(GO:0030246)
LOC_Os03g40540	4180	239	6.97	429	11.79	497	14.32	1019	30.82	1578	40.66	924	24.87	825.571	1.85175	0.292278	6.33557	2.36458e-10	1.22862e-08	Ups	LOC_Os03g40540	K12640	biological_process:oxidation-reduction process(GO:0055114);molecular_function:heme binding(GO:0020037);molecular_function:oxidoreductase activity, acting on paired donors, with incorporation or reduction of molecular oxygen(GO:0016705);molecular_function:iron ion binding(GO:0005506)
LOC_Os04g58710	2221	10376	284.48	10114	261.17	8849	239.6	14870	422.56	22128	535.69	17097	432.31	14285.9	1.21774	0.1924	6.32924	2.46369e-10	1.27722e-08	Ups	LOC_Os04g58710	_	biological_process:metabolic process(GO:0008152);molecular_function:catalytic activity(GO:0003824)
LOC_Os01g01302	2276	1069	54.15	1403	66.94	1508	75.44	2058	108.05	2821	126.18	2440	113.99	1931.5	1.21644	0.192218	6.32844	2.47652e-10	1.28049e-08	Ups	LOC_Os01g01302	_	_
LOC_Os01g51410	6716	64487	967.19	89724	1267.44	88519	1311.16	115652	1797.83	180519	2390.65	184050	2545.85	123389	1.30375	0.206023	6.32815	2.48117e-10	1.28049e-08	Ups	LOC_Os01g51410	K00281	biological_process:oxidation-reduction process(GO:0055114);biological_process:glycine catabolic process(GO:0006546);molecular_function:glycine dehydrogenase (decarboxylating) activity(GO:0004375)
LOC_Os03g37260	3042	56	1.08	74	1.34	89	1.69	157	3.13	183	3.11	174	3.09	127.102	1.53318	0.242645	6.31863	2.63893e-10	1.35884e-08	Ups	LOC_Os03g37260	_	_
LOC_Os01g38120	1639	0	0	0	0	1	0.05	20	0.96	27	1.11	19	0.81	12.4761	3.49198	0.55364	6.30731	2.83921e-10	1.45869e-08	Ups	LOC_Os01g38120	_	_
LOC_Os02g52420	4288	856	27.12	1297	38.7	1408	44.05	2011	66.03	3198	89.45	2759	80.6	1986.18	1.46866	0.232936	6.30498	2.88227e-10	1.4775e-08	Ups	LOC_Os02g52420	K01265	_
LOC_Os10g06630	1015	102	5.88	57	3.09	76	4.33	168	10.04	238	12.11	238	12.65	153.106	1.70944	0.271463	6.29713	3.03204e-10	1.5508e-08	Ups	LOC_Os10g06630	_	biological_process:protein folding(GO:0006457);molecular_function:peptidyl-prolyl cis-trans isomerase activity(GO:0003755);biological_process:protein peptidyl-prolyl isomerization(GO:0000413)
LOC_Os03g64020	2571	7710	208.55	10090	257.06	10580	282.63	13807	387.09	17646	421.46	16340	407.63	12955.1	1.09813	0.174796	6.28236	3.33478e-10	1.70185e-08	Ups	LOC_Os03g64020	_	_
LOC_Os07g01740	1642	2	0.05	6	0.14	5	0.13	21	0.55	65	1.46	65	1.52	29.3503	3.02256	0.481192	6.2814	3.35529e-10	1.70851e-08	Ups	LOC_Os07g01740	_	molecular_function:cysteine-type peptidase activity(GO:0008234)
LOC_Os03g54160	10424	157	4.32	133	3.45	337	9.16	13	0.37	4	0.1	28	0.71	98.5505	-2.83771	0.451977	-6.27844	3.41982e-10	1.73751e-08	Down	LOC_Os03g54160	K09264	molecular_function:protein dimerization activity(GO:0046983);molecular_function:DNA binding(GO:0003677);biological_process:regulation of transcription, DNA-templated(GO:0006355);cellular_component:nucleus(GO:0005634);molecular_function:sequence-specific DNA binding transcription factor activity(GO:0003700)
LOC_Os03g53660	9362	262	3.1	174	1.94	237	2.77	375	4.59	512	5.34	535	5.83	360.121	1.38396	0.220458	6.27766	3.43702e-10	1.74238e-08	Ups	LOC_Os03g53660	K10357	molecular_function:protein binding(GO:0005515);cellular_component:myosin complex(GO:0016459);molecular_function:ATP binding(GO:0005524);molecular_function:motor activity(GO:0003774)
LOC_Os03g61220	6408	2519	43.16	2786	44.96	3441	58.22	4944	87.79	7351	111.21	5416	85.58	4556.11	1.34339	0.214225	6.27092	3.58918e-10	1.81551e-08	Ups	LOC_Os03g61220	_	molecular_function:hydrolase activity(GO:0016787);molecular_function:ATP binding(GO:0005524);molecular_function:DNA binding(GO:0003677);molecular_function:zinc ion binding(GO:0008270);molecular_function:nucleic acid binding(GO:0003676);cellular_component:nucleus(GO:0005634);molecular_function:helicase activity(GO:0004386);molecular_function:RNA binding(GO:0003723)
LOC_Os07g39740	2325	108	4.14	97	3.51	79	2.99	160	6.36	276	9.35	297	10.51	175.584	1.63248	0.260349	6.27034	3.60253e-10	1.81824e-08	Ups	LOC_Os07g39740	_	molecular_function:hydrolase activity, acting on ester bonds(GO:0016788)
LOC_Os11g10990	1802	1747	75.05	1969	79.66	1608	68.22	2816	125.38	3978	150.89	2990	118.46	2588.8	1.21717	0.194313	6.26397	3.75303e-10	1.89004e-08	Ups	LOC_Os11g10990	_	_
LOC_Os10g40584	549	12	1.28	19	1.91	12	1.26	51	5.63	78	7.34	61	6	41.4632	2.25432	0.359975	6.26244	3.78993e-10	1.90444e-08	Ups	LOC_Os10g40584	_	_
LOC_Os12g23180	2686	34491	1295.25	35990	1272.95	34460	1278.04	50060	1948.48	68847	2282.9	54450	1885.83	47386.2	1.07249	0.17132	6.26013	3.84652e-10	1.92865e-08	Ups	LOC_Os12g23180	_	molecular_function:coenzyme binding(GO:0050662);molecular_function:catalytic activity(GO:0003824)
LOC_Os05g33510	2868	1676	97.47	2039	111.69	1965	112.87	2812	169.51	4014	206.13	3185	170.84	2678.71	1.16014	0.18535	6.25921	3.86922e-10	1.93579e-08	Ups	LOC_Os05g33510	K07305	biological_process:oxidation-reduction process(GO:0055114);molecular_function:peptide-methionine (R)-S-oxide reductase activity(GO:0033743);biological_process:protein repair(GO:0030091);molecular_function:oxidoreductase activity, acting on a sulfur group of donors, disulfide as acceptor(GO:0016671);biological_process:response to oxidative stress(GO:0006979)
LOC_Os03g15000	4537	1087	20.74	1275	22.92	1399	26.37	1722	34.06	2461	41.47	2286	40.23	1739.12	1.12128	0.17918	6.25785	3.90325e-10	1.94856e-08	Ups	LOC_Os03g15000	_	_
LOC_Os02g57160	4625	8471	169.44	8092	152.45	10111	199.74	13639	282.77	28385	501.34	21960	405.12	15654.4	1.54674	0.247318	6.25406	3.99905e-10	1.99205e-08	Ups	LOC_Os02g57160	K08869	_
LOC_Os07g08030	2236	5220	258.39	4673	217.86	5189	253.67	7710	395.56	9869	431.35	7950	362.93	6934.11	1.10503	0.176784	6.25076	4.08472e-10	2.03031e-08	Ups	LOC_Os07g08030	K01807	biological_process:pentose-phosphate shunt, non-oxidative branch(GO:0009052);molecular_function:ribose-5-phosphate isomerase activity(GO:0004751)
LOC_Os03g38730	2559	17232	373.14	20924	426.73	16907	361.56	26750	600.36	41988	802.8	33168	662.38	26830.5	1.22229	0.195919	6.23872	4.4116e-10	2.18804e-08	Ups	LOC_Os03g38730	K13348	cellular_component:integral component of membrane(GO:0016021)
LOC_Os03g37490	6753	484	13.35	512	13.3	471	12.83	828	23.67	1293	31.49	853	21.7	765.759	1.34581	0.215863	6.23456	4.5305e-10	2.24216e-08	Ups	LOC_Os03g37490	K03327	biological_process:transmembrane transport(GO:0055085);cellular_component:membrane(GO:0016020);molecular_function:antiporter activity(GO:0015297);molecular_function:drug transmembrane transporter activity(GO:0015238);biological_process:drug transmembrane transport(GO:0006855)
LOC_Os03g50270	1986	1357	76.12	1705	90.08	1393	77.17	2258	131.28	3216	159.29	2531	130.94	2129.59	1.18655	0.190339	6.23387	4.55042e-10	2.24716e-08	Ups	LOC_Os03g50270	_	_
LOC_Os02g19470	2692	90	1.96	104	2.13	54	1.16	8	0.18	8	0.15	11	0.22	40.641	-2.46237	0.39552	-6.22565	4.7955e-10	2.3631e-08	Down	LOC_Os02g19470	_	_
LOC_Os03g51440	4570	76	1.34	122	2.03	116	2.02	220	4.02	294	4.58	227	3.7	183.189	1.54263	0.247933	6.22196	4.90995e-10	2.41089e-08	Ups	LOC_Os03g51440	_	molecular_function:protein binding(GO:0005515);biological_process:protein phosphorylation(GO:0006468);molecular_function:protein kinase activity(GO:0004672)
LOC_Os02g03010	1484	1412	59.74	1220	48.61	1395	58.28	2012	88.22	2281	85.21	2086	81.39	1769.78	1.01423	0.163011	6.22184	4.91353e-10	2.41089e-08	Ups	LOC_Os02g03010	_	_
LOC_Os03g11910	3328	1062	26.03	920	21.24	736	17.82	281	7.14	267	5.78	334	7.55	555.695	-1.22387	0.19678	-6.21948	4.98815e-10	2.44227e-08	Down	LOC_Os03g11910	K09489	_
LOC_Os10g09990	1778	474	15.6	371	11.5	354	11.5	623	21.25	682	19.82	787	23.88	560.842	1.13614	0.182692	6.21888	5.00729e-10	2.44642e-08	Ups	LOC_Os10g09990	_	molecular_function:transferase activity, transferring hexosyl groups(GO:0016758);biological_process:metabolic process(GO:0008152)
LOC_Os01g68670	447	43	5.63	26	3.21	24	3.1	84	11.4	130	15.02	113	13.64	74.0322	1.99871	0.321853	6.20999	5.29884e-10	2.58335e-08	Ups	LOC_Os01g68670	_	molecular_function:cysteine-type endopeptidase inhibitor activity(GO:0004869)
LOC_Os02g33680	1518	37	1.43	41	1.49	19	0.72	117	4.67	142	4.83	99	3.52	81.0358	2.06855	0.333125	6.20952	5.31467e-10	2.58557e-08	Ups	LOC_Os02g33680	_	biological_process:protein ubiquitination(GO:0016567);molecular_function:ubiquitin-protein transferase activity(GO:0004842)
LOC_Os04g31120	7649	525	4.26	860	6.58	667	5.35	1250	10.52	1367	9.8	1245	9.33	1014.74	1.25426	0.202213	6.20267	5.55142e-10	2.69503e-08	Ups	LOC_Os04g31120	_	molecular_function:protein binding(GO:0005515)
LOC_Os06g40510	4498	593	34.94	568	31.52	838	48.76	1047	63.94	1733	90.16	1584	86.08	1093.96	1.42723	0.230176	6.2006	5.62498e-10	2.72497e-08	Ups	LOC_Os06g40510	_	_
LOC_Os03g17730	4963	334	9.42	263	6.99	213	5.93	465	13.6	794	19.78	643	16.73	469.108	1.52023	0.245398	6.19496	5.82997e-10	2.81831e-08	Ups	LOC_Os03g17730	K05359	biological_process:L-phenylalanine biosynthetic process(GO:0009094);molecular_function:prephenate dehydratase activity(GO:0004664)
LOC_Os03g64350	5143	646	15.74	753	17.27	782	18.81	1060	26.76	1259	27.08	1100	24.71	950.949	1.00345	0.162019	6.19342	5.88715e-10	2.83996e-08	Ups	LOC_Os03g64350	_	_
LOC_Os02g32814	14038	939	46.6	861	40.24	707	34.65	3694	190	3191	139.82	1533	70.16	1965.76	1.98134	0.320176	6.18828	6.08228e-10	2.92793e-08	Ups	LOC_Os02g32814	_	molecular_function:metal ion binding(GO:0046872);biological_process:metal ion transport(GO:0030001);cellular_component:integral component of membrane(GO:0016021);molecular_function:voltage-gated anion channel activity(GO:0008308);biological_process:cellular ion homeostasis(GO:0006873)
LOC_Os03g62510	5188	1420	27.86	1327	24.52	1882	36.47	2674	54.38	4259	73.79	3122	56.49	2536.46	1.42861	0.231019	6.18397	6.25086e-10	2.99856e-08	Ups	LOC_Os03g62510	_	biological_process:oxidation-reduction process(GO:0055114);molecular_function:oxidoreductase activity(GO:0016491)
LOC_Os02g32990	1039	428	24.1	293	15.54	494	27.47	1070	62.45	1874	93.18	888	46.12	893.612	1.88822	0.305346	6.18386	6.25518e-10	2.99856e-08	Ups	LOC_Os02g32990	_	_
LOC_Os03g08850	2507	152	3.87	242	5.8	206	5.18	357	9.42	532	11.95	409	9.6	327.434	1.42947	0.231338	6.17913	6.44541e-10	3.0833e-08	Ups	LOC_Os03g08850	_	_
LOC_Os10g41749	6152	694	5.94	1152	9.29	1053	8.9	1713	15.2	3357	25.38	2375	18.76	1794.7	1.63979	0.265442	6.17756	6.51016e-10	3.10779e-08	Ups	LOC_Os10g41749	_	cellular_component:integral component of membrane(GO:0016021)
LOC_Os04g54300	659	2194	194.79	1392	116.4	1586	139.06	379	34.88	119	9.33	251	20.55	889.798	-2.16913	0.351295	-6.17469	6.62954e-10	3.1582e-08	Down	LOC_Os04g54300	_	_
LOC_Os02g43340	4797	445	9.37	629	12.48	667	13.87	989	21.59	1259	23.41	1035	20.1	861.822	1.2527	0.20294	6.17278	6.71016e-10	3.18997e-08	Ups	LOC_Os02g43340	K07019	_
LOC_Os10g20470	2821	168	4.9	121	3.32	123	3.54	226	6.83	358	9.21	381	10.24	237.175	1.50922	0.244776	6.16572	7.01614e-10	3.32853e-08	Ups	LOC_Os10g20470	K03327	biological_process:transmembrane transport(GO:0055085);cellular_component:membrane(GO:0016020);molecular_function:antiporter activity(GO:0015297);molecular_function:drug transmembrane transporter activity(GO:0015238);biological_process:drug transmembrane transport(GO:0006855)
LOC_Os05g33520	2946	1122	52.22	1365	59.84	1393	64.03	1950	94.07	2854	117.3	2216	95.13	1863.56	1.19398	0.193677	6.16478	7.05796e-10	3.34145e-08	Ups	LOC_Os05g33520	_	_
LOC_Os12g42300	6299	2308	40.64	1327	22.01	1748	30.4	3596	65.62	8475	131.76	5334	86.62	4000.86	1.89933	0.308271	6.16124	7.21776e-10	3.41006e-08	Ups	LOC_Os12g42300	_	biological_process:potassium ion transport(GO:0006813);biological_process:transmembrane transport(GO:0055085);cellular_component:integral component of membrane(GO:0016021);molecular_function:solute:proton antiporter activity(GO:0015299);biological_process:cation transport(GO:0006812)
LOC_Os01g72800	2875	723	31.45	941	38.55	785	33.72	1295	58.39	1824	70.06	1366	54.8	1187.58	1.21335	0.196987	6.15954	7.29569e-10	3.43979e-08	Ups	LOC_Os01g72800	K03110	biological_process:SRP-dependent cotranslational protein targeting to membrane(GO:0006614);molecular_function:GTP binding(GO:0005525)
LOC_Os05g22730	988	1388	111.09	1821	137.27	1792	141.65	3276	271.77	5474	386.86	3148	232.38	2940.92	1.55269	0.252131	6.15826	7.35466e-10	3.45464e-08	Ups	LOC_Os05g22730	_	_
LOC_Os06g39690	3433	2897	103.92	3041	102.74	3551	125.8	4288	159.43	7261	229.99	7197	238.11	4818.56	1.29488	0.21027	6.15821	7.35737e-10	3.45464e-08	Ups	LOC_Os06g39690	_	molecular_function:protein binding(GO:0005515);molecular_function:oxidoreductase activity(GO:0016491);biological_process:metabolic process(GO:0008152);molecular_function:intramolecular lyase activity(GO:0016872)
LOC_Os01g69070	6540	277	11.4	532	20.62	614	24.95	1151	49.08	1499	54.46	1138	43.18	910.909	1.69253	0.27487	6.15757	7.38717e-10	3.46154e-08	Ups	LOC_Os01g69070	K13947	biological_process:transmembrane transport(GO:0055085);cellular_component:integral component of membrane(GO:0016021)
LOC_Os02g18630	1461	10	0.4	9	0.34	14	0.55	38	1.58	96	3.39	64	2.36	41.3081	2.52641	0.410317	6.15722	7.40335e-10	3.46205e-08	Ups	LOC_Os02g18630	_	_
LOC_Os02g42920	4953	153	5.53	187	6.36	174	6.21	273	10.22	429	13.68	333	11.09	266.084	1.33202	0.216596	6.14978	7.75899e-10	3.62097e-08	Ups	LOC_Os02g42920	_	_
LOC_Os03g59580	4287	89	4.87	95	4.89	125	6.75	266	15.08	319	15.4	202	10.19	192.33	1.6397	0.267213	6.13633	8.44501e-10	3.92513e-08	Ups	LOC_Os03g59580	K07766	molecular_function:hydrolase activity(GO:0016787)
LOC_Os10g38730	853	307	21.06	455	29.39	354	23.98	614	43.65	999	60.5	733	46.37	596.036	1.39059	0.2267	6.13405	8.56697e-10	3.97375e-08	Ups	LOC_Os10g38730	_	molecular_function:protein binding(GO:0005515)
LOC_Os11g14000	1457	0	0	0	0	0	0	18	0.75	50	1.77	12	0.44	15.0308	3.53347	0.5763	6.1313	8.71624e-10	4.03482e-08	Ups	LOC_Os11g14000	_	molecular_function:phospholipid binding(GO:0005543)
LOC_Os02g44370	2986	778	15.24	1017	18.77	1035	20.03	1394	28.31	1710	29.59	1534	27.72	1269.75	1.06268	0.17342	6.12782	8.90916e-10	4.11582e-08	Ups	LOC_Os02g44370	_	molecular_function:protein binding(GO:0005515)
LOC_Os01g04920	3806	627	16.25	893	21.8	869	22.25	1118	30.04	1714	39.23	1795	42.91	1195.72	1.27318	0.207816	6.12648	8.98446e-10	4.1369e-08	Ups	LOC_Os01g04920	K06119	_
LOC_Os10g28370	1560	241	10.65	277	11.53	277	12.09	369	16.9	720	28.09	671	27.35	438.064	1.44095	0.235205	6.12637	8.9909e-10	4.1369e-08	Ups	LOC_Os10g28370	K08099	_
LOC_Os03g03910	3310	15211	418.61	30830	799.11	28691	779.79	46912	1338.11	65336	1587.67	68144	1729.56	44024.4	1.56058	0.255042	6.11891	9.42184e-10	4.32649e-08	Ups	LOC_Os03g03910	K03781	biological_process:oxidation-reduction process(GO:0055114);molecular_function:heme binding(GO:0020037);molecular_function:catalase activity(GO:0004096);biological_process:response to oxidative stress(GO:0006979)
LOC_Os01g69950	2851	3986	118.5	4578	128.19	3736	109.69	6475	199.52	8068	211.79	6310	173.01	5662.44	1.11114	0.182151	6.1001	1.06005e-09	4.84828e-08	Ups	LOC_Os01g69950	K02899	biological_process:translation(GO:0006412);cellular_component:ribosome(GO:0005840);cellular_component:intracellular(GO:0005622);molecular_function:structural constituent of ribosome(GO:0003735)
LOC_Os01g53020	2613	1393	57.23	2170	83.97	2154	87.4	3103	132.14	4686	170.01	3976	150.66	3001.82	1.36037	0.223037	6.0993	1.06536e-09	4.86288e-08	Ups	LOC_Os01g53020	_	_
LOC_Os02g07350	4083	1021	44.65	1195	49.22	1190	51.39	1640	74.33	2252	86.95	1801	72.63	1549.57	1.08808	0.178407	6.09885	1.06836e-09	4.86687e-08	Ups	LOC_Os02g07350	K01092	biological_process:phosphatidylinositol phosphorylation(GO:0046854)
LOC_Os01g72330	3437	666	24.28	668	22.93	1064	38.31	1686	63.7	2278	73.32	1607	54.03	1386.16	1.51861	0.249049	6.09764	1.07646e-09	4.89404e-08	Ups	LOC_Os01g72330	K14492	biological_process:phosphorelay signal transduction system(GO:0000160)
LOC_Os03g07300	4468	13119	321.83	14501	335.05	15051	364.65	19938	506.95	28115	609	22464	508.24	19258.4	1.07127	0.175771	6.09471	1.09634e-09	4.97457e-08	Ups	LOC_Os03g07300	K01783	molecular_function:racemase and epimerase activity, acting on carbohydrates and derivatives(GO:0016857);biological_process:carbohydrate metabolic process(GO:0005975)
LOC_Os03g14110	2810	355	17.31	258	11.85	295	14.2	447	22.59	634	27.29	663	29.81	453.21	1.25665	0.206475	6.08622	1.15609e-09	5.2353e-08	Ups	LOC_Os03g14110	_	_
LOC_Os03g56370	2621	393	20.83	463	23.11	647	33.86	891	48.94	1304	61.02	1022	49.95	814.429	1.4106	0.232059	6.07863	1.21216e-09	5.47839e-08	Ups	LOC_Os03g56370	_	biological_process:methylation(GO:0032259);molecular_function:methyltransferase activity(GO:0008168)
LOC_Os10g42240	2902	1535	28.58	1853	32.5	2085	38.34	2977	57.46	3298	54.23	2904	49.87	2500.61	1.09664	0.180434	6.07777	1.21862e-09	5.49676e-08	Ups	LOC_Os10g42240	_	_
LOC_Os06g28630	3045	376	26.1	620	40.53	1079	73.96	1887	135.74	2866	175.64	2199	140.76	1590.27	1.95012	0.321016	6.07484	1.2411e-09	5.58717e-08	Ups	LOC_Os06g28630	_	_
LOC_Os01g23990	566	293	30.29	169	16.45	277	28.28	654	70.07	518	47.28	583	55.58	435.454	1.54184	0.25393	6.07192	1.26389e-09	5.67856e-08	Ups	LOC_Os01g23990	_	_
LOC_Os11g29720	3894	647	16.26	1254	29.68	1851	45.94	3292	85.75	4752	105.45	4014	93.04	2776.6	1.90307	0.313514	6.07014	1.27802e-09	5.73084e-08	Ups	LOC_Os11g29720	_	biological_process:oxidation-reduction process(GO:0055114);molecular_function:heme binding(GO:0020037);molecular_function:oxidoreductase activity, acting on paired donors, with incorporation or reduction of molecular oxygen(GO:0016705);molecular_function:iron ion binding(GO:0005506)
LOC_Os11g38210	582	0	0	0	0	0	0	13	1.35	22	1.95	20	1.85	10.1545	3.46431	0.570757	6.06967	1.2817e-09	5.73428e-08	Ups	LOC_Os11g38210	_	_
LOC_Os02g50620	4208	2706	95.49	2816	93.59	3057	106.54	4230	154.71	7010	218.43	5198	169.17	4287.51	1.26433	0.208312	6.06941	1.28379e-09	5.73428e-08	Ups	LOC_Os02g50620	K00161	molecular_function:oxidoreductase activity, acting on the aldehyde or oxo group of donors, disulfide as acceptor(GO:0016624);biological_process:metabolic process(GO:0008152)
LOC_Os02g03260	5026	2134	46.47	2436	49.96	2428	52.21	3360	75.83	4723	90.81	3720	74.7	3203.36	1.09945	0.181242	6.06619	1.30978e-09	5.83895e-08	Ups	LOC_Os02g03260	K01703	biological_process:metabolic process(GO:0008152)
LOC_Os10g42130	2586	2	0.06	3	0.08	1	0.03	26	0.81	25	0.66	28	0.77	15.5675	3.02688	0.499096	6.06472	1.32187e-09	5.88141e-08	Ups	LOC_Os10g42130	_	biological_process:regulation of transcription, DNA-templated(GO:0006355);molecular_function:DNA binding(GO:0003677)
LOC_Os04g44830	2509	760	45.61	614	34.7	700	41.48	153	9.52	195	10.33	283	15.66	414.963	-1.32104	0.217877	-6.06325	1.33401e-09	5.92395e-08	Down	LOC_Os04g44830	K03671	biological_process:cell redox homeostasis(GO:0045454);molecular_function:protein disulfide oxidoreductase activity(GO:0015035);biological_process:glycerol ether metabolic process(GO:0006662)
LOC_Os01g68680	9791	540	8.99	323	5.07	438	7.2	843	14.55	1895	27.86	1150	17.66	909.173	1.8065	0.298517	6.05157	1.43437e-09	6.35726e-08	Ups	LOC_Os01g68680	K09667	_
LOC_Os11g32320	2464	1667	90.64	1308	66.99	1266	67.99	2245	126.52	3472	166.7	2734	137.11	2181.66	1.31156	0.216861	6.04793	1.46719e-09	6.4902e-08	Ups	LOC_Os11g32320	_	_
LOC_Os05g04600	1849	533	17.69	702	21.94	647	21.21	991	34.09	1244	36.45	984	30.12	871.072	1.12312	0.185745	6.04655	1.47981e-09	6.53339e-08	Ups	LOC_Os05g04600	K05658	biological_process:transmembrane transport(GO:0055085);molecular_function:ATPase activity, coupled to transmembrane movement of substances(GO:0042626);cellular_component:integral component of membrane(GO:0016021);biological_process:transport(GO:0006810);molecular_function:ATP binding(GO:0005524)
LOC_Os03g04610	1075	195	10.61	202	10.35	188	10.11	323	18.22	349	16.77	311	15.61	267.81	1.09681	0.181404	6.04624	1.48268e-09	6.53348e-08	Ups	LOC_Os03g04610	_	_
LOC_Os06g14510	7151	1172	27.05	1112	24.17	1439	32.8	2320	55.5	4369	89.04	2523	53.7	2252.57	1.59128	0.263274	6.04419	1.50161e-09	6.60421e-08	Ups	LOC_Os06g14510	K01810	biological_process:glycolytic process(GO:0006096);biological_process:gluconeogenesis(GO:0006094);molecular_function:glucose-6-phosphate isomerase activity(GO:0004347)
LOC_Os02g55560	4030	198	3.66	209	3.64	166	3.03	328	6.29	387	6.32	322	5.49	276.056	1.19542	0.197971	6.03833	1.55715e-09	6.83534e-08	Ups	LOC_Os02g55560	K14803	molecular_function:catalytic activity(GO:0003824);biological_process:protein dephosphorylation(GO:0006470);molecular_function:protein serine/threonine phosphatase activity(GO:0004722)
LOC_Os03g44540	5644	931	24.9	1029	25.92	1306	34.49	322	8.92	208	4.91	369	9.1	636.847	-1.43104	0.237082	-6.03606	1.57926e-09	6.91917e-08	Down	LOC_Os03g44540	K08064	biological_process:regulation of transcription, DNA-templated(GO:0006355);molecular_function:sequence-specific DNA binding transcription factor activity(GO:0003700)
LOC_Os11g37960	1427	18	1.43	31	2.32	10	0.78	65	5.35	89	6.24	113	8.27	57.5093	2.25299	0.373529	6.03165	1.62296e-09	7.09704e-08	Ups	LOC_Os11g37960	_	biological_process:defense response to fungus(GO:0050832);biological_process:defense response to bacterium(GO:0042742)
LOC_Os04g42020	1505	2827	117.22	2625	102.52	3167	129.69	4534	194.86	5724	209.58	4519	172.82	3999.64	1.12191	0.186099	6.02856	1.65426e-09	7.22013e-08	Ups	LOC_Os04g42020	_	molecular_function:zinc ion binding(GO:0008270);cellular_component:intracellular(GO:0005622);molecular_function:protein binding(GO:0005515)
LOC_Os03g41510	4080	812	12.01	694	9.67	738	10.78	1133	17.37	1433	18.72	1171	15.98	1020.36	1.08054	0.179348	6.02485	1.69271e-09	7.36731e-08	Ups	LOC_Os03g41510	_	_
LOC_Os02g40690	760	273	21.02	179	12.98	191	14.52	405	32.32	588	39.97	451	32.02	361.737	1.46482	0.243137	6.02468	1.69441e-09	7.36731e-08	Ups	LOC_Os02g40690	_	_
LOC_Os04g55790	3229	46	2.17	69	3.06	99	4.61	214	10.45	223	9.28	178	7.73	146.034	1.78	0.295896	6.01562	1.79205e-09	7.77707e-08	Ups	LOC_Os04g55790	_	_
LOC_Os02g39790	3203	2951	39.32	5536	69.47	5334	70.19	8684	119.93	14578	171.52	11068	136.01	8348.89	1.59733	0.265771	6.01017	1.85327e-09	8.02759e-08	Ups	LOC_Os02g39790	K01611	biological_process:spermidine biosynthetic process(GO:0008295);biological_process:spermine biosynthetic process(GO:0006597);molecular_function:adenosylmethionine decarboxylase activity(GO:0004014)
LOC_Os01g09120	3543	240	7.08	190	5.28	133	3.87	426	13.02	662	17.24	413	11.23	361.61	1.68119	0.279858	6.0073	1.8864e-09	8.15564e-08	Ups	LOC_Os01g09120	_	_
LOC_Os11g29230	3210	318	6.68	416	8.23	432	8.96	674	14.68	801	14.86	626	12.13	560.283	1.19371	0.198763	6.00569	1.90514e-09	8.21522e-08	Ups	LOC_Os11g29230	_	_
LOC_Os02g49570	9006	618	14.59	756	16.81	1096	25.56	1482	36.27	2632	54.87	1970	42.9	1482.93	1.58111	0.263277	6.00551	1.90735e-09	8.21522e-08	Ups	LOC_Os02g49570	K04773	molecular_function:peptidase activity(GO:0008233);biological_process:proteolysis(GO:0006508)
LOC_Os02g35320	3511	137	5.69	112	4.38	90	3.69	211	9.08	350	12.83	264	10.11	202.056	1.5638	0.260479	6.00357	1.93029e-09	8.29843e-08	Ups	LOC_Os02g35320	_	molecular_function:FAD binding(GO:0071949)
LOC_Os02g18540	8626	391	25.31	412	25.11	462	29.53	93	6.24	60	3.43	145	8.66	236.84	-1.63406	0.273075	-5.98394	2.17809e-09	9.34622e-08	Down	LOC_Os02g18540	_	_
LOC_Os07g46990	2119	836	50.22	1373	77.68	1371	81.33	303	18.86	376	19.94	415	22.99	715.629	-1.29621	0.216692	-5.98179	2.207e-09	9.44845e-08	Down	LOC_Os07g46990	K04565	biological_process:oxidation-reduction process(GO:0055114);molecular_function:metal ion binding(GO:0046872);biological_process:superoxide metabolic process(GO:0006801)
LOC_Os09g25590	2399	151	8.7	221	11.99	222	12.63	429	25.61	561	28.53	357	18.96	337.734	1.49331	0.249653	5.98156	2.21016e-09	9.44845e-08	Ups	LOC_Os09g25590	_	_
LOC_Os06g51360	2635	404	8.22	590	11.3	542	10.89	750	15.81	948	17.02	886	16.62	700.435	1.09542	0.183256	5.97752	2.26554e-09	9.66715e-08	Ups	LOC_Os06g51360	_	_
LOC_Os01g51400	2337	51	1.33	30	0.73	23	0.59	79	2.13	186	4.27	250	5.99	108.495	2.31495	0.387495	5.97414	2.31304e-09	9.85149e-08	Ups	LOC_Os01g51400	_	molecular_function:protein binding(GO:0005515);biological_process:protein phosphorylation(GO:0006468);molecular_function:protein kinase activity(GO:0004672)
LOC_Os04g42090	3738	4899	48.3	6097	56.62	4789	46.63	10929	111.69	13734	119.57	8404	76.42	8478.07	1.39473	0.233831	5.96468	2.45107e-09	1.04007e-07	Ups	LOC_Os04g42090	K01611	biological_process:spermidine biosynthetic process(GO:0008295);biological_process:spermine biosynthetic process(GO:0006597);molecular_function:adenosylmethionine decarboxylase activity(GO:0004014)
LOC_Os10g29470	5402	4942	184.88	5458	192.31	5887	217.5	8432	326.94	11738	387.73	8562	295.4	7702.86	1.16085	0.194676	5.96297	2.47696e-09	1.04911e-07	Ups	LOC_Os10g29470	K00083	biological_process:oxidation-reduction process(GO:0055114);molecular_function:oxidoreductase activity(GO:0016491);molecular_function:zinc ion binding(GO:0008270)
LOC_Os03g04340	1875	265	8.27	175	5.14	175	5.39	434	14.04	575	15.84	410	11.8	354.111	1.50215	0.251939	5.96238	2.48585e-09	1.05094e-07	Ups	LOC_Os03g04340	K08242	molecular_function:methyltransferase activity(GO:0008168);biological_process:steroid biosynthetic process(GO:0006694);biological_process:metabolic process(GO:0008152)
LOC_Os09g28510	697	2254	189.21	1859	146.97	1810	150.05	2842	247.27	3280	243.11	3244	251.14	2595.84	1.00591	0.168722	5.96192	2.49285e-09	1.05195e-07	Ups	LOC_Os09g28510	_	molecular_function:calcium ion binding(GO:0005509)
LOC_Os02g49970	2476	87	2.47	74	1.98	61	1.71	9	0.27	11	0.28	11	0.29	37.7744	-2.20105	0.369205	-5.96159	2.4979e-09	1.05215e-07	Down	LOC_Os02g49970	_	_
LOC_Os10g39700	2763	1	0.05	3	0.15	0	0	16	0.91	43	2.08	28	1.41	16.6196	3.19075	0.535406	5.9595	2.53005e-09	1.06235e-07	Ups	LOC_Os10g39700	_	biological_process:cell wall macromolecule catabolic process(GO:0016998);biological_process:chitin catabolic process(GO:0006032);molecular_function:chitinase activity(GO:0004568)
LOC_Os03g36750	7460	3161	146.55	2880	125.76	3717	170.19	5036	241.99	8922	365.24	6483	277.2	5198.63	1.37501	0.230994	5.95257	2.63963e-09	1.10575e-07	Ups	LOC_Os03g36750	_	_
LOC_Os12g43660	3767	101	1.67	133	2.07	131	2.14	234	4.01	217	3.17	231	3.52	179.712	1.2377	0.208033	5.94951	2.68951e-09	1.12459e-07	Ups	LOC_Os12g43660	_	molecular_function:protein binding(GO:0005515);biological_process:protein phosphorylation(GO:0006468);molecular_function:ATP binding(GO:0005524);molecular_function:protein kinase activity(GO:0004672)
LOC_Os04g43800	2745	603	13.29	257	5.34	478	10.41	1737	39.69	2405	46.81	1011	20.56	1167.19	2.09836	0.352918	5.94575	2.75197e-09	1.14861e-07	Ups	LOC_Os04g43800	K10775	_
LOC_Os05g44210	8370	783	11.19	765	10.3	1126	15.89	1377	20.4	2032	25.64	1843	24.29	1357.92	1.2907	0.217212	5.94212	2.81351e-09	1.17216e-07	Ups	LOC_Os05g44210	_	biological_process:trehalose biosynthetic process(GO:0005992);molecular_function:catalytic activity(GO:0003824)
LOC_Os05g38140	2365	402	18.73	563	24.7	655	30.13	1025	49.49	1285	52.85	962	41.33	844.156	1.34204	0.225867	5.94175	2.81997e-09	1.17272e-07	Ups	LOC_Os05g38140	_	molecular_function:protein dimerization activity(GO:0046983)
LOC_Os04g40670	3059	1136	88.03	934	68.17	852	65.21	1533	123.13	2366	161.9	1806	129.08	1482	1.28515	0.216408	5.93855	2.87548e-09	1.19364e-07	Ups	LOC_Os04g40670	_	_
LOC_Os03g55720	799	8247	332.77	7760	294.91	9608	382.88	12539	524.4	15049	536.18	13075	486.57	11269.7	1.01622	0.171221	5.93514	2.93599e-09	1.21484e-07	Ups	LOC_Os03g55720	_	cellular_component:cytochrome b6f complex(GO:0009512)
LOC_Os08g40850	4494	31	1.06	29	0.93	40	1.35	75	2.65	91	2.74	111	3.49	65.5291	1.71361	0.288892	5.93167	2.99874e-09	1.235e-07	Ups	LOC_Os08g40850	K14684	_
LOC_Os04g33110	1038	1089	55.99	1275	61.74	1655	84.03	2499	133.17	3648	165.61	2453	116.31	2183.61	1.41243	0.238123	5.93148	3.00207e-09	1.235e-07	Ups	LOC_Os04g33110	_	_
LOC_Os09g21000	4786	156	2.88	213	3.7	212	3.86	290	5.55	445	7.25	390	6.64	291.798	1.27581	0.21521	5.92824	3.06199e-09	1.25739e-07	Ups	LOC_Os09g21000	K03549	biological_process:potassium ion transmembrane transport(GO:0071805);cellular_component:membrane(GO:0016020);molecular_function:potassium ion transmembrane transporter activity(GO:0015079)
LOC_Os03g49940	3122	570	16.35	834	22.53	906	25.66	1167	34.69	1985	50.27	1732	45.81	1234.14	1.38659	0.234263	5.91895	3.23999e-09	1.32811e-07	Ups	LOC_Os03g49940	_	cellular_component:integral component of membrane(GO:0016021);cellular_component:membrane(GO:0016020)
LOC_Os01g10110	5576	11	0.25	4	0.09	9	0.2	114	2.67	49	0.98	42	0.88	42.8455	2.78652	0.470879	5.91771	3.26462e-09	1.33581e-07	Ups	LOC_Os01g10110	K00279	biological_process:oxidation-reduction process(GO:0055114);molecular_function:flavin adenine dinucleotide binding(GO:0050660);molecular_function:oxidoreductase activity(GO:0016491);molecular_function:cytokinin dehydrogenase activity(GO:0019139);biological_process:cytokinin metabolic process(GO:0009690)
LOC_Os01g37470	3026	684	12.76	592	10.4	719	13.24	243	4.7	175	2.88	215	3.7	406.185	-1.2396	0.209646	-5.91282	3.36298e-09	1.37361e-07	Down	LOC_Os01g37470	_	molecular_function:racemase activity, acting on amino acids and derivatives(GO:0036361);biological_process:nitrogen compound metabolic process(GO:0006807)
LOC_Os05g51230	2454	24	0.59	14	0.33	17	0.41	90	2.3	77	1.68	58	1.32	50.4409	2.15747	0.365183	5.9079	3.46488e-09	1.41271e-07	Ups	LOC_Os05g51230	_	molecular_function:protein binding(GO:0005515);molecular_function:phosphotransferase activity, alcohol group as acceptor(GO:0016773)
LOC_Os02g45670	4991	1878	61.52	2238	69.05	2462	79.65	2861	97.14	3842	111.13	3776	114.08	2886.77	1.01521	0.172182	5.89613	3.72136e-09	1.51459e-07	Ups	LOC_Os02g45670	_	_
LOC_Os03g09070	3532	85	2.01	81	1.81	108	2.53	171	4.2	167	3.49	223	4.87	143.323	1.34321	0.227917	5.89342	3.78288e-09	1.5369e-07	Ups	LOC_Os03g09070	_	molecular_function:protein binding(GO:0005515)
LOC_Os01g72460	1456	458	31.56	578	37.52	447	30.42	635	45.36	913	55.56	957	60.82	675.438	1.09049	0.185129	5.89045	3.8515e-09	1.562e-07	Ups	LOC_Os01g72460	_	_
LOC_Os06g08360	1237	20	1.02	14	0.67	11	0.55	60	3.17	118	5.31	55	2.59	50.0746	2.374	0.403341	5.88583	3.96052e-09	1.60338e-07	Ups	LOC_Os06g08360	_	_
LOC_Os05g12450	1612	123	4.46	103	3.52	144	5.16	196	7.37	370	11.86	322	10.78	217.118	1.53654	0.261071	5.88552	3.96802e-09	1.60358e-07	Ups	LOC_Os05g12450	K08237	molecular_function:transferase activity, transferring hexosyl groups(GO:0016758);biological_process:metabolic process(GO:0008152)
LOC_Os12g03240	440	14	2.05	7	0.97	7	1.01	45	6.84	78	10.1	43	5.82	35.0751	2.48644	0.423127	5.87636	4.1939e-09	1.69189e-07	Ups	LOC_Os12g03240	_	_
LOC_Os01g18170	1431	358	16.06	127	5.37	66	2.92	9	0.42	7	0.28	19	0.79	86.6818	-2.84883	0.48506	-5.87316	4.27569e-09	1.72185e-07	Down	LOC_Os01g18170	_	_
LOC_Os06g19970	2082	440	20.51	710	31.18	724	33.33	1110	53.64	1288	53.02	1155	49.66	930.974	1.25734	0.214126	5.87198	4.30624e-09	1.73111e-07	Ups	LOC_Os06g19970	_	_
LOC_Os11g11000	5566	3513	64.13	4012	68.98	4593	82.81	6098	115.38	12962	208.94	9081	152.89	6948.61	1.50182	0.255979	5.86695	4.43878e-09	1.78127e-07	Ups	LOC_Os11g11000	K08869	_
LOC_Os07g02540	1286	152	7.45	166	7.66	149	7.21	593	30.12	507	21.94	265	11.98	326.996	1.80858	0.308461	5.86322	4.53968e-09	1.81857e-07	Ups	LOC_Os07g02540	_	molecular_function:N-acetyltransferase activity(GO:0008080)
LOC_Os07g10490	5635	3012	70.63	3079	68	3522	81.57	4876	118.51	9317	192.92	6335	137.01	5192.5	1.39898	0.238855	5.85699	4.7132e-09	1.88479e-07	Ups	LOC_Os07g10490	K00514	_
LOC_Os06g47920	2075	26	0.73	29	0.77	36	1	76	2.22	106	2.64	82	2.13	62.2629	1.77414	0.303367	5.84817	4.97019e-09	1.98064e-07	Ups	LOC_Os06g47920	_	_
LOC_Os06g41990	10259	2340	27.28	2682	29.45	2877	33.12	3528	42.63	5358	55.15	4523	48.63	3622.74	1.10124	0.188319	5.84774	4.9831e-09	1.98234e-07	Ups	LOC_Os06g41990	_	_
LOC_Os02g58310	1291	4456	80.19	4095	69.41	3677	65.35	6108	113.93	9058	143.94	6800	112.87	5850.7	1.1782	0.201538	5.84601	5.03511e-09	1.99956e-07	Ups	LOC_Os02g58310	_	molecular_function:protein binding(GO:0005515)
LOC_Os06g30370	2559	137	9.7	292	19.48	163	11.4	12	0.88	5	0.31	36	2.35	94.0996	-2.60067	0.445305	-5.84018	5.21432e-09	2.06715e-07	Down	LOC_Os06g30370	_	_
LOC_Os01g24790	1734	420	14.17	537	17.07	406	13.53	147	5.14	165	4.92	138	4.29	279.878	-1.18423	0.202808	-5.83915	5.24686e-09	2.07645e-07	Down	LOC_Os01g24790	_	molecular_function:transferase activity, transferring acyl groups other than amino-acyl groups(GO:0016747)
LOC_Os02g36550	2670	31	1.18	35	1.25	45	1.69	152	5.97	208	6.96	82	2.87	99.5532	2.13282	0.365387	5.83714	5.31045e-09	2.098e-07	Ups	LOC_Os02g36550	K01922	_
LOC_Os03g24600	3668	823	61.81	1177	83.26	1059	78.55	1833	142.69	2021	134.03	1595	110.48	1459.46	1.18038	0.202243	5.83643	5.33303e-09	2.10329e-07	Ups	LOC_Os03g24600	K07305	biological_process:oxidation-reduction process(GO:0055114);molecular_function:peptide-methionine (R)-S-oxide reductase activity(GO:0033743);biological_process:protein repair(GO:0030091);molecular_function:oxidoreductase activity, acting on a sulfur group of donors, disulfide as acceptor(GO:0016671);biological_process:response to oxidative stress(GO:0006979)
LOC_Os08g37130	4460	168	6.79	198	7.54	189	7.54	291	12.19	440	15.7	325	12.11	276.33	1.25602	0.215237	5.83553	5.36184e-09	2.11102e-07	Ups	LOC_Os08g37130	_	_
LOC_Os07g08150	1234	2117	107.33	462	22.06	700	35.05	17557	922.61	30625	1371.01	15552	727.2	12406.1	3.17489	0.544268	5.83332	5.43358e-09	2.13559e-07	Ups	LOC_Os07g08150	_	molecular_function:protein binding(GO:0005515);molecular_function:oxidoreductase activity(GO:0016491);biological_process:metabolic process(GO:0008152);molecular_function:intramolecular lyase activity(GO:0016872)
LOC_Os03g04440	4041	668	21.65	879	26.84	822	26.31	1105	37.12	1653	47.31	1338	40	1100.97	1.12908	0.19374	5.8278	5.61621e-09	2.20359e-07	Ups	LOC_Os03g04440	_	_
LOC_Os05g49880	3991	8620	231.46	8236	208.28	7518	199.36	13662	380.21	16769	397.58	12063	298.72	11465.9	1.14639	0.19716	5.81454	6.08001e-09	2.38149e-07	Ups	LOC_Os05g49880	K00026	biological_process:oxidation-reduction process(GO:0055114);molecular_function:oxidoreductase activity(GO:0016491);molecular_function:oxidoreductase activity, acting on the CH-OH group of donors, NAD or NADP as acceptor(GO:0016616);biological_process:carboxylic acid metabolic process(GO:0019752);biological_process:steroid biosynthetic process(GO:0006694);molecular_function:3-beta-hydroxy-delta5-st…
LOC_Os04g44240	1865	22	0.69	26	0.77	8	0.25	89	2.89	97	2.69	68	1.97	55.7698	2.25193	0.387383	5.81319	6.12925e-09	2.39668e-07	Ups	LOC_Os04g44240	_	molecular_function:transferase activity, transferring hexosyl groups(GO:0016758);biological_process:metabolic process(GO:0008152)
LOC_Os01g60730	1365	8	0.18	18	0.38	12	0.26	52	1.19	60	1.17	50	1.02	35.6892	2.18785	0.376385	5.81279	6.14412e-09	2.3984e-07	Ups	LOC_Os01g60730	_	molecular_function:zinc ion binding(GO:0008270);molecular_function:protein binding(GO:0005515)
LOC_Os02g35000	2860	77	2.41	153	4.51	108	3.34	219	7.11	418	11.55	296	8.55	221.279	1.7163	0.295342	5.81122	6.20186e-09	2.41683e-07	Ups	LOC_Os02g35000	_	_
LOC_Os02g03710	665	713	62.73	487	40.36	261	22.68	2958	269.74	2385	185.28	1093	88.69	1441.28	2.23759	0.385218	5.80862	6.29892e-09	2.45048e-07	Ups	LOC_Os02g03710	_	_
LOC_Os01g47050	2817	11	0.32	21	0.58	32	0.93	73	2.23	132	3.44	82	2.23	62.5991	2.23454	0.384777	5.80737	6.34612e-09	2.46466e-07	Ups	LOC_Os01g47050	_	molecular_function:protein binding(GO:0005515)
LOC_Os03g12700	2241	3366	65.76	4536	83.46	4619	89.11	5895	119.36	8701	150.09	7405	133.41	5880.1	1.14911	0.19797	5.80446	6.45755e-09	2.49525e-07	Ups	LOC_Os03g12700	_	molecular_function:protein binding(GO:0005515)
LOC_Os02g32610	7916	557	5	789	6.67	815	7.23	1003	9.33	1639	12.99	1525	12.63	1079.66	1.26506	0.218043	5.80188	6.55765e-09	2.52966e-07	Ups	LOC_Os02g32610	_	biological_process:protein phosphorylation(GO:0006468);molecular_function:protein kinase activity(GO:0004672)
LOC_Os10g40570	2766	1408	46.31	1578	48.88	1587	51.55	1953	66.57	2956	85.84	2542	77.1	2039.02	1.04518	0.180168	5.80117	6.58555e-09	2.53616e-07	Ups	LOC_Os10g40570	_	biological_process:oxidation-reduction process(GO:0055114);molecular_function:NADP binding(GO:0050661);molecular_function:flavin adenine dinucleotide binding(GO:0050660);molecular_function:N,N-dimethylaniline monooxygenase activity(GO:0004499)
LOC_Os10g14040	5178	34	1.03	22	0.63	20	0.6	0	0	0	0	0	0	10.994	-3.31816	0.572081	-5.80016	6.62528e-09	2.54467e-07	Down	LOC_Os10g14040	_	biological_process:regulation of transcription, DNA-templated(GO:0006355)
LOC_Os02g32550	1825	19	0.61	10	0.3	27	0.85	86	2.86	120	3.4	62	1.83	58.4932	2.29577	0.396808	5.7856	7.22549e-09	2.76686e-07	Ups	LOC_Os02g32550	_	_
LOC_Os11g24450	3963	3645	153.65	5403	214.51	5504	229.13	8768	383.07	13454	500.76	8762	340.63	7870.56	1.40543	0.242927	5.78543	7.2329e-09	2.76686e-07	Ups	LOC_Os11g24450	K15104	_
LOC_Os02g50700	1313	114	11.95	129	12.74	101	10.46	22	2.39	28	2.59	28	2.71	63.9314	-1.66196	0.287727	-5.77617	7.64215e-09	2.91854e-07	Down	LOC_Os02g50700	_	_
LOC_Os06g08620	567	127	16.51	152	18.61	100	12.84	9	1.21	13	1.49	32	3.84	64.1825	-2.18512	0.378395	-5.77471	7.70865e-09	2.93904e-07	Down	LOC_Os06g08620	_	molecular_function:protein binding(GO:0005515);molecular_function:oxidoreductase activity(GO:0016491);biological_process:metabolic process(GO:0008152);molecular_function:intramolecular lyase activity(GO:0016872)
LOC_Os02g40454	4055	495	11.32	910	19.6	949	21.44	1443	34.21	1799	36.33	1734	36.58	1261.17	1.39133	0.241443	5.76254	8.28564e-09	3.14854e-07	Ups	LOC_Os02g40454	_	molecular_function:protein phosphatase type 2A regulator activity(GO:0008601);cellular_component:protein phosphatase type 2A complex(GO:0000159)
LOC_Os03g48270	5357	390	10.45	430	10.85	352	9.31	528	14.66	750	17.74	636	15.71	524.074	1.0503	0.182298	5.76144	8.33991e-09	3.15869e-07	Ups	LOC_Os03g48270	K13412	biological_process:protein phosphorylation(GO:0006468);molecular_function:protein kinase activity(GO:0004672)
LOC_Os12g44310	7302	4921	93.91	4517	81.18	6626	124.87	8113	160.47	17086	287.9	13116	230.84	9387.8	1.52692	0.265081	5.76019	8.40202e-09	3.17696e-07	Ups	LOC_Os12g44310	K11159	_
LOC_Os04g41570	4967	131	3.81	195	5.35	173	4.97	241	7.27	482	12.39	452	12.13	287.571	1.51168	0.262477	5.75928	8.44717e-09	3.18877e-07	Ups	LOC_Os04g41570	_	_
LOC_Os07g43330	2582	1716	71.21	2304	90.04	2068	84.75	2580	110.96	3803	139.34	3806	145.65	2756.31	1.07827	0.187328	5.75607	8.60947e-09	3.24469e-07	Ups	LOC_Os07g43330	_	_
LOC_Os04g49670	2140	641	88.66	724	94.32	721	98.49	286	41	239	29.19	258	32.91	446.543	-1.01262	0.17602	-5.75285	8.775e-09	3.29624e-07	Down	LOC_Os04g49670	_	_
LOC_Os02g31100	3894	121	8.24	259	16.62	209	14.06	409	28.87	415	24.96	485	30.47	327.269	1.45526	0.253002	5.75196	8.82171e-09	3.30836e-07	Ups	LOC_Os02g31100	_	_
LOC_Os05g43582	2653	234	9	200	7.25	331	12.57	420	16.75	653	22.18	562	19.94	413.199	1.39431	0.242599	5.74741	9.0621e-09	3.39296e-07	Ups	LOC_Os05g43582	_	_
LOC_Os01g50040	4835	169	5.48	227	6.93	259	8.3	315	10.59	690	19.76	632	18.9	394.636	1.58103	0.275103	5.74704	9.08208e-09	3.39489e-07	Ups	LOC_Os01g50040	_	cellular_component:membrane(GO:0016020);molecular_function:acetylglucosaminyltransferase activity(GO:0008375)
LOC_Os05g11810	5976	642	8.53	787	9.85	790	10.37	272	3.75	179	2.1	192	2.35	440.117	-1.34186	0.23371	-5.74159	9.37914e-09	3.49864e-07	Down	LOC_Os05g11810	K04125	biological_process:oxidation-reduction process(GO:0055114);molecular_function:oxidoreductase activity(GO:0016491)
LOC_Os06g51460	5231	716	9.24	724	8.8	664	8.46	974	13.03	1378	15.7	1074	12.78	940.702	1.04805	0.182605	5.73943	9.49959e-09	3.53366e-07	Ups	LOC_Os06g51460	_	molecular_function:ATPase activity(GO:0016887);molecular_function:ATP binding(GO:0005524)
LOC_Os04g53680	3035	307	18.16	286	15.94	326	19.05	550	33.72	944	49.31	537	29.3	511.691	1.44644	0.252068	5.73827	9.56495e-09	3.55221e-07	Ups	LOC_Os04g53680	_	molecular_function:protein kinase binding(GO:0019901);biological_process:regulation of cyclin-dependent protein serine/threonine kinase activity(GO:0000079)
LOC_Os03g13030	2860	250	4.52	202	3.44	263	4.7	462	8.66	396	6.32	418	6.97	341.904	1.17326	0.204592	5.73465	9.77141e-09	3.62301e-07	Ups	LOC_Os03g13030	_	molecular_function:O-acyltransferase activity(GO:0008374);biological_process:lipid metabolic process(GO:0006629)
LOC_Os02g02520	4304	1985	78.05	2058	76.21	2148	83.41	2973	121.16	4226	146.72	3158	114.52	2821.05	1.08569	0.189349	5.73382	9.81961e-09	3.635e-07	Ups	LOC_Os02g02520	_	_
LOC_Os02g58790	5829	1184	27.62	1492	32.78	1739	40.07	2502	60.5	2951	60.79	2369	50.97	2096.1	1.16746	0.203685	5.73168	9.94428e-09	3.67521e-07	Ups	LOC_Os02g58790	_	molecular_function:coenzyme binding(GO:0050662);molecular_function:catalytic activity(GO:0003824)
LOC_Os02g06150	1637	29	1.8	60	3.51	50	3.07	94	6.05	193	10.58	164	9.39	102.962	1.88851	0.329553	5.73053	1.00117e-08	3.69417e-07	Ups	LOC_Os02g06150	_	molecular_function:protein binding(GO:0005515)
LOC_Os07g37220	4817	501	13.99	638	16.77	654	18.03	979	28.32	1490	36.73	987	25.41	902.459	1.27532	0.222871	5.72223	1.05138e-08	3.8732e-07	Ups	LOC_Os07g37220	K01082	biological_process:phosphatidylinositol phosphorylation(GO:0046854)
LOC_Os11g29130	2906	12	1.42	32	3.56	18	2.1	85	10.41	138	14.4	66	7.19	63.0799	2.2732	0.397326	5.72124	1.05748e-08	3.88943e-07	Ups	LOC_Os11g29130	_	_
LOC_Os08g30210	1382	390	16.51	334	13.32	309	12.92	465	20.4	729	27.25	659	25.73	491.743	1.16608	0.204289	5.70802	1.14298e-08	4.18355e-07	Ups	LOC_Os08g30210	_	biological_process:oxidation-reduction process(GO:0055114);molecular_function:oxidoreductase activity(GO:0016491)
LOC_Os04g23820	2477	1020	47.4	1004	43.94	801	36.76	1650	79.47	2434	99.88	1550	66.43	1459.85	1.31806	0.230924	5.70776	1.14475e-08	4.18355e-07	Ups	LOC_Os04g23820	_	molecular_function:tRNA binding(GO:0000049)
LOC_Os12g31410	2038	109	9.16	134	10.61	160	13.28	211	18.38	345	25.61	289	22.41	214.4	1.37248	0.240523	5.70625	1.15494e-08	4.21406e-07	Ups	LOC_Os12g31410	_	_
LOC_Os02g52744	5959	517	17.84	494	16.05	652	22.21	921	32.93	1509	45.97	981	31.21	875.226	1.34971	0.236596	5.7047	1.16546e-08	4.24567e-07	Ups	LOC_Os02g52744	_	_
LOC_Os04g28420	4127	6539	144.75	2877	59.98	4856	106.16	1001	22.97	347	6.78	345	7.04	2396.54	-2.30897	0.40503	-5.70075	1.19278e-08	4.33831e-07	Down	LOC_Os04g28420	K09571	biological_process:protein folding(GO:0006457)
LOC_Os01g73140	2216	508	35.6	694	45.8	603	41.73	807	58.61	1324	81.92	1116	72.12	860.25	1.17626	0.206356	5.70017	1.19687e-08	4.3463e-07	Ups	LOC_Os01g73140	K12162	_
LOC_Os05g37450	2722	407	12.67	419	12.29	402	12.36	132	4.26	63	1.73	79	2.27	228.71	-1.65777	0.291156	-5.69374	1.24286e-08	4.50616e-07	Down	LOC_Os05g37450	_	molecular_function:starch binding(GO:2001070);molecular_function:catalytic activity(GO:0003824)
LOC_Os03g55240	5372	580	13.33	319	6.91	293	6.65	784	18.68	1237	25.11	1048	22.22	741.336	1.61503	0.283817	5.69037	1.26762e-08	4.58144e-07	Ups	LOC_Os03g55240	K00517	biological_process:oxidation-reduction process(GO:0055114);molecular_function:heme binding(GO:0020037);molecular_function:oxidoreductase activity, acting on paired donors, with incorporation or reduction of molecular oxygen(GO:0016705);molecular_function:iron ion binding(GO:0005506)
LOC_Os07g07540	2143	9987	366.81	8897	307.77	10547	382.57	13356	508.43	22049	715.06	17457	591.33	14043.7	1.17073	0.205754	5.68997	1.27058e-08	4.58491e-07	Ups	LOC_Os07g07540	_	_
LOC_Os02g10860	3612	229	12.37	118	6	147	7.84	371	20.77	569	27.14	377	18.78	317.292	1.66423	0.292568	5.68834	1.28278e-08	4.62165e-07	Ups	LOC_Os02g10860	K16241	molecular_function:sequence-specific DNA binding(GO:0043565);biological_process:regulation of transcription, DNA-templated(GO:0006355);molecular_function:sequence-specific DNA binding transcription factor activity(GO:0003700);molecular_function:carbohydrate binding(GO:0030246)
LOC_Os12g35340	964	108	6.55	95	5.43	81	4.86	170	10.69	444	23.79	259	14.5	202.519	1.82362	0.321223	5.67711	1.36992e-08	4.92784e-07	Ups	LOC_Os12g35340	K03676	biological_process:cell redox homeostasis(GO:0045454);molecular_function:protein disulfide oxidoreductase activity(GO:0015035);molecular_function:electron carrier activity(GO:0009055)
LOC_Os06g14390	3525	151	5.5	113	3.88	134	4.82	206	7.78	260	8.37	268	9.01	193.46	1.20316	0.212016	5.67488	1.38783e-08	4.98443e-07	Ups	LOC_Os06g14390	_	biological_process:oxidation-reduction process(GO:0055114);molecular_function:oxidoreductase activity(GO:0016491)
LOC_Os07g07290	989	331	23.03	393	25.75	293	20.13	463	33.39	1075	66.04	884	56.72	591.644	1.52134	0.268317	5.66992	1.42866e-08	5.12304e-07	Ups	LOC_Os07g07290	_	_
LOC_Os01g13520	5112	666	13.36	829	15.67	824	16.33	301	6.26	217	3.84	271	5.01	480.897	-1.14109	0.201287	-5.66899	1.4364e-08	5.14278e-07	Down	LOC_Os01g13520	_	biological_process:regulation of transcription, DNA-templated(GO:0006355);cellular_component:nucleus(GO:0005634);molecular_function:DNA binding(GO:0003677);biological_process:response to hormone(GO:0009725)
LOC_Os06g43800	3272	918	26.05	1540	41.16	2436	68.26	3580	105.28	6329	158.57	4756	124.46	3420.67	1.80174	0.317874	5.66809	1.44394e-08	5.15783e-07	Ups	LOC_Os06g43800	_	molecular_function:methyltransferase activity(GO:0008168);biological_process:metabolic process(GO:0008152)
LOC_Os02g27360	5544	329	7.84	226	5.07	254	5.98	454	11.22	571	12.02	484	10.64	398.037	1.22281	0.215741	5.66796	1.44511e-08	5.15783e-07	Ups	LOC_Os02g27360	_	biological_process:proteolysis(GO:0006508);molecular_function:aspartic-type endopeptidase activity(GO:0004190)
LOC_Os03g56580	2292	390	14.31	278	9.6	283	10.25	86	3.27	59	1.91	101	3.42	183.064	-1.50547	0.265652	-5.66706	1.45268e-08	5.1768e-07	Down	LOC_Os03g56580	_	biological_process:regulation of transcription, DNA-templated(GO:0006355);molecular_function:DNA binding(GO:0003677)
LOC_Os04g08824	2220	52	1.91	86	2.97	102	3.7	13	0.49	7	0.23	10	0.34	40.0595	-2.26726	0.400321	-5.6636	1.48227e-08	5.27404e-07	Down	LOC_Os04g08824	_	biological_process:oxidation-reduction process(GO:0055114);molecular_function:heme binding(GO:0020037);molecular_function:oxidoreductase activity, acting on paired donors, with incorporation or reduction of molecular oxygen(GO:0016705);molecular_function:iron ion binding(GO:0005506)
LOC_Os03g30300	5098	150	1.93	164	1.98	144	1.83	40	0.53	33	0.37	50	0.59	88.6803	-1.45522	0.256993	-5.66251	1.49173e-08	5.29945e-07	Down	LOC_Os03g30300	K01057	biological_process:carbohydrate metabolic process(GO:0005975)
LOC_Os04g45860	4461	175	4.04	235	5.1	211	4.81	294	7.03	504	10.26	411	8.74	312.968	1.27781	0.225912	5.65624	1.54727e-08	5.48827e-07	Ups	LOC_Os04g45860	_	biological_process:transmembrane transport(GO:0055085)
LOC_Os08g27010	4212	1274	55.63	1308	53.79	1414	60.97	1938	87.7	3780	145.73	2560	103.09	2110.56	1.35604	0.239987	5.65049	1.59989e-08	5.66613e-07	Ups	LOC_Os08g27010	_	_
LOC_Os03g55770	255	269	61.72	118	25.5	172	38.97	23	5.47	3	0.61	23	4.87	90.2655	-2.57424	0.45564	-5.64973	1.60701e-08	5.68258e-07	Down	LOC_Os03g55770	_	_
LOC_Os09g34100	5079	2750	95.83	3116	102.27	3427	117.94	4375	158.02	7658	235.63	5642	181.32	4615.5	1.24828	0.22097	5.64911	1.61279e-08	5.69423e-07	Ups	LOC_Os09g34100	K01069	biological_process:methylglyoxal catabolic process to D-lactate(GO:0019243);molecular_function:hydroxyacylglutathione hydrolase activity(GO:0004416)
LOC_Os03g30050	774	39	2.95	31	2.21	31	2.31	72	5.64	105	7.01	92	6.41	64.4624	1.66013	0.294066	5.64542	1.64774e-08	5.80865e-07	Ups	LOC_Os03g30050	_	_
LOC_Os07g47040	7285	72	1.82	96	2.28	79	1.97	154	4.03	170	3.79	155	3.61	124.826	1.28057	0.227463	5.62979	1.8043e-08	6.34108e-07	Ups	LOC_Os07g47040	_	_
LOC_Os09g38670	2358	495	21.65	348	14.33	452	19.52	752	34.08	1233	47.61	792	31.94	704.745	1.40098	0.248891	5.62888	1.81381e-08	6.36474e-07	Ups	LOC_Os09g38670	K03671	biological_process:cell redox homeostasis(GO:0045454);molecular_function:protein disulfide oxidoreductase activity(GO:0015035);biological_process:glycerol ether metabolic process(GO:0006662)
LOC_Os03g44670	4114	816	15.07	1129	19.64	1137	20.74	1414	27.07	2853	46.52	2364	40.27	1665.19	1.39923	0.248759	5.62483	1.85696e-08	6.50617e-07	Ups	LOC_Os03g44670	_	_
LOC_Os08g36140	2193	191	12.31	351	21.3	332	21.13	627	41.87	621	35.33	550	32.69	461.855	1.36424	0.242856	5.61748	1.93759e-08	6.77831e-07	Ups	LOC_Os08g36140	_	_
LOC_Os01g66150	2385	780	35.38	1237	52.84	1048	46.94	1572	73.9	2411	96.56	1857	77.68	1524.82	1.25649	0.223768	5.61515	1.96393e-08	6.85997e-07	Ups	LOC_Os01g66150	_	_
LOC_Os04g03164	866	11	1.09	18	1.68	9	0.88	34	3.49	103	9	72	6.57	43.8611	2.38503	0.425258	5.60842	2.04183e-08	7.11042e-07	Ups	LOC_Os04g03164	_	_
LOC_Os07g46330	2739	1602	68.02	2751	110.01	2470	103.57	3518	154.82	5948	222.99	4876	190.94	3632.96	1.37708	0.245715	5.60438	2.09e-08	7.26711e-07	Ups	LOC_Os07g46330	_	_
LOC_Os07g02940	851	265	18.22	219	14.18	164	11.14	314	22.38	636	38.61	670	42.48	390.259	1.56888	0.280068	5.60179	2.12148e-08	7.36539e-07	Ups	LOC_Os07g02940	_	_
LOC_Os12g05660	5555	647	7.62	623	6.91	789	9.18	896	10.94	1346	14	1210	13.15	935.864	1.07829	0.192617	5.5981	2.16708e-08	7.51232e-07	Ups	LOC_Os12g05660	_	molecular_function:protein tyrosine/serine/threonine phosphatase activity(GO:0008138);biological_process:protein dephosphorylation(GO:0006470)
LOC_Os07g14890	868	62	2.38	67	2.43	69	2.62	137	5.46	141	4.79	125	4.43	103.871	1.34221	0.239811	5.59696	2.18142e-08	7.55061e-07	Ups	LOC_Os07g14890	_	_
LOC_Os05g38290	1956	1560	32.87	750	14.88	404	8.41	125	2.73	76	1.41	172	3.34	463.033	-2.20087	0.393422	-5.59417	2.21679e-08	7.66146e-07	Down	LOC_Os05g38290	_	molecular_function:catalytic activity(GO:0003824);biological_process:protein dephosphorylation(GO:0006470);molecular_function:protein serine/threonine phosphatase activity(GO:0004722)
LOC_Os01g72570	9416	303	4.19	342	4.45	259	3.54	409	5.86	1025	12.52	822	10.48	544.625	1.57388	0.28142	5.59264	2.23647e-08	7.71784e-07	Ups	LOC_Os01g72570	_	_
LOC_Os03g56940	1155	11	0.56	2	0.1	13	0.65	148	7.77	45	2.01	58	2.71	51.9956	2.79236	0.499802	5.58693	2.31121e-08	7.96376e-07	Ups	LOC_Os03g56940	_	_
LOC_Os04g36040	5134	173	4.34	98	2.31	94	2.33	322	8.37	296	6.55	281	6.5	221.243	1.57181	0.28152	5.5833	2.35994e-08	8.11948e-07	Ups	LOC_Os04g36040	_	cellular_component:membrane(GO:0016020);biological_process:transport(GO:0006810);molecular_function:transporter activity(GO:0005215)
LOC_Os08g38700	3648	773	27.36	1098	36.6	1454	50.83	327	12	300	9.38	367	11.98	662.255	-1.3135	0.235347	-5.58113	2.38956e-08	8.19676e-07	Down	LOC_Os08g38700	K10523	molecular_function:protein binding(GO:0005515)
LOC_Os09g06464	16552	1669	63.95	2274	82.06	1821	68.91	3074	122.08	3270	110.63	2837	100.25	2544.19	1.02694	0.18402	5.58059	2.39702e-08	8.21007e-07	Ups	LOC_Os09g06464	_	molecular_function:zinc ion binding(GO:0008270);cellular_component:intracellular(GO:0005622);molecular_function:protein binding(GO:0005515)
LOC_Os11g47453	4352	2	0.11	4	0.2	1	0.05	27	1.51	27	1.29	21	1.04	15.0871	2.81167	0.504001	5.5787	2.42328e-08	8.28762e-07	Ups	LOC_Os11g47453	_	_
LOC_Os05g08430	6435	3	0.09	3	0.08	4	0.11	16	0.48	38	0.97	38	1.01	18.2661	2.72433	0.488619	5.57558	2.46708e-08	8.42483e-07	Ups	LOC_Os05g08430	_	cellular_component:integral component of membrane(GO:0016021);biological_process:anion transport(GO:0006820);cellular_component:membrane(GO:0016020);molecular_function:inorganic anion exchanger activity(GO:0005452)
LOC_Os05g34980	2214	286	8.48	485	13.54	403	11.8	1023	31.43	663	17.35	806	22.03	636.462	1.40652	0.252328	5.57417	2.48708e-08	8.4747e-07	Ups	LOC_Os05g34980	_	_
LOC_Os01g43370	4890	643	6.46	376	3.56	298	2.96	1048	10.91	1898	16.83	1026	9.5	932.463	1.80179	0.323248	5.57403	2.48908e-08	8.4747e-07	Ups	LOC_Os01g43370	_	_
LOC_Os03g21380	2215	199	3.56	168	2.83	160	2.83	268	4.97	383	6.05	311	5.13	254.863	1.19336	0.21414	5.57282	2.50655e-08	8.52153e-07	Ups	LOC_Os03g21380	K13448	molecular_function:calcium ion binding(GO:0005509)
LOC_Os08g34210	5047	13786	256.88	16705	293.17	14860	273.45	19616	378.84	29574	486.58	23708	407.42	20058	1.02862	0.184764	5.56721	2.58851e-08	8.78713e-07	Ups	LOC_Os08g34210	K00131	biological_process:oxidation-reduction process(GO:0055114);molecular_function:oxidoreductase activity(GO:0016491);biological_process:metabolic process(GO:0008152)
LOC_Os08g42850	2505	850	19.11	1271	26.91	1214	26.95	2041	47.55	2392	47.47	1753	36.34	1637.27	1.23018	0.22117	5.56215	2.66475e-08	9.01923e-07	Ups	LOC_Os08g42850	K01802	biological_process:protein folding(GO:0006457)
LOC_Os02g28200	1607	2	0.07	1	0.03	0	0	17	0.64	18	0.58	24	0.81	11.3344	3.00354	0.540826	5.55361	2.79836e-08	9.45746e-07	Ups	LOC_Os02g28200	_	molecular_function:transferase activity, transferring acyl groups other than amino-acyl groups(GO:0016747)
LOC_Os07g42380	4927	955	33.3	851	27.95	693	23.86	291	10.52	178	5.48	263	8.46	497.257	-1.33633	0.240735	-5.55106	2.83942e-08	9.58209e-07	Down	LOC_Os07g42380	K13201	molecular_function:nucleic acid binding(GO:0003676)
LOC_Os05g07870	5041	2317	71.5	3622	105.27	4447	135.53	5492	175.66	10140	276.29	8702	247.66	5981.26	1.50424	0.271061	5.54945	2.86572e-08	9.65662e-07	Ups	LOC_Os05g07870	K15283	_
LOC_Os06g37670	3411	49	0.84	73	1.18	67	1.13	133	2.36	161	2.44	126	1.99	105.596	1.4526	0.261802	5.54847	2.88173e-08	9.69632e-07	Ups	LOC_Os06g37670	_	biological_process:recognition of pollen(GO:0048544);biological_process:protein phosphorylation(GO:0006468);molecular_function:ATP binding(GO:0005524);molecular_function:protein kinase activity(GO:0004672)
LOC_Os09g26670	993	482	28.4	242	13.43	184	10.71	921	56.24	1403	72.99	739	40.16	706.257	1.92422	0.34746	5.53798	3.05986e-08	1.0237e-06	Ups	LOC_Os09g26670	_	molecular_function:protein binding(GO:0005515);molecular_function:oxidoreductase activity(GO:0016491);biological_process:metabolic process(GO:0008152);molecular_function:intramolecular lyase activity(GO:0016872);molecular_function:iron-sulfur cluster binding(GO:0051536);molecular_function:electron carrier activity(GO:0009055)
LOC_Os03g62670	2185	1177	26.51	2834	60.11	1145	25.47	6031	140.77	8893	176.84	3783	78.57	4262	2.02276	0.365255	5.53795	3.06029e-08	1.0237e-06	Ups	LOC_Os03g62670	_	_
LOC_Os12g34500	1689	357	12.37	224	7.31	230	7.87	569	20.43	782	23.92	502	16.04	464.189	1.48025	0.267444	5.53482	3.11556e-08	1.04067e-06	Ups	LOC_Os12g34500	_	_
LOC_Os02g44090	911	19	1.41	28	1.95	19	1.39	52	3.99	67	4.38	86	5.87	47.184	1.82609	0.330003	5.53355	3.13805e-08	1.04666e-06	Ups	LOC_Os02g44090	_	_
LOC_Os02g28170	1914	17	0.52	18	0.52	12	0.36	59	1.87	43	1.16	68	1.92	38.3349	1.99253	0.360239	5.53114	3.18151e-08	1.0585e-06	Ups	LOC_Os02g28170	_	molecular_function:transferase activity, transferring acyl groups other than amino-acyl groups(GO:0016747)
LOC_Os08g42590	3382	2181	41.47	3141	56.25	2440	45.82	3505	69.08	6938	116.49	5741	100.68	4099.14	1.35915	0.24573	5.53107	3.18279e-08	1.0585e-06	Ups	LOC_Os08g42590	_	_
LOC_Os04g43400	2412	51	3.24	106	6.35	122	7.66	202	13.31	409	22.97	261	15.31	201.778	1.84357	0.333683	5.52492	3.29627e-08	1.09235e-06	Ups	LOC_Os04g43400	_	biological_process:carbohydrate metabolic process(GO:0005975);molecular_function:hydrolase activity, hydrolyzing O-glycosyl compounds(GO:0004553)
LOC_Os01g52230	1217	3058	147.02	1773	80.28	2120	100.66	4032	200.91	5111	216.96	4890	216.82	3611.41	1.315	0.238017	5.52479	3.29888e-08	1.09235e-06	Ups	LOC_Os01g52230	K06124	molecular_function:phosphatase activity(GO:0016791);biological_process:metabolic process(GO:0008152)
LOC_Os10g05540	5043	19	0.74	35	1.28	37	1.42	74	2.97	100	3.42	89	3.18	61.8787	1.75521	0.317935	5.52067	3.37707e-08	1.11663e-06	Ups	LOC_Os10g05540	_	molecular_function:protein binding(GO:0005515)
LOC_Os01g31680	5204	948	32.74	1373	44.66	1326	45.23	1792	64.15	2298	70.08	1953	62.21	1648.48	1.0736	0.194671	5.51498	3.48816e-08	1.1517e-06	Ups	LOC_Os01g31680	K03118	cellular_component:integral component of membrane(GO:0016021)
LOC_Os06g27760	2858	1429	55.81	2532	93.14	2566	98.98	3549	143.67	5429	187.23	4693	169.05	3468.54	1.37166	0.248839	5.51222	3.54335e-08	1.16676e-06	Ups	LOC_Os06g27760	K07305	biological_process:oxidation-reduction process(GO:0055114);molecular_function:peptide-methionine (R)-S-oxide reductase activity(GO:0033743);biological_process:protein repair(GO:0030091);molecular_function:oxidoreductase activity, acting on a sulfur group of donors, disulfide as acceptor(GO:0016671);biological_process:response to oxidative stress(GO:0006979)
LOC_Os09g23820	2234	49	1.78	46	1.58	32	1.15	76	2.87	199	6.39	156	5.23	97.4954	1.915	0.347412	5.51219	3.54398e-08	1.16676e-06	Ups	LOC_Os09g23820	K10717	biological_process:oxidation-reduction process(GO:0055114);molecular_function:heme binding(GO:0020037);molecular_function:oxidoreductase activity, acting on paired donors, with incorporation or reduction of molecular oxygen(GO:0016705);molecular_function:iron ion binding(GO:0005506)
LOC_Os03g18070	3204	2197	73.58	3423	107.97	5434	179.73	8572	297.55	9774	289.03	8912	275.27	6667.41	1.57567	0.285901	5.51125	3.56289e-08	1.17131e-06	Ups	LOC_Os03g18070	K10257	biological_process:lipid metabolic process(GO:0006629);biological_process:oxidation-reduction process(GO:0055114);molecular_function:oxidoreductase activity, acting on paired donors, with oxidation of a pair of donors resulting in the reduction of molecular oxygen to two molecules of water(GO:0016717)
LOC_Os02g32730	4361	1426	37.05	1677	41.04	1799	46.16	2261	60.88	4771	109.45	3438	82.38	2640.57	1.38886	0.252176	5.5075	3.63969e-08	1.19484e-06	Ups	LOC_Os02g32730	_	molecular_function:glycopeptide alpha-N-acetylgalactosaminidase activity(GO:0033926)
LOC_Os04g58620	9230	1443	19.48	1799	22.88	1860	24.8	2172	30.4	3195	38.09	2836	35.32	2253.55	1.02571	0.186381	5.50326	3.72823e-08	1.22216e-06	Ups	LOC_Os04g58620	_	biological_process:potassium ion transport(GO:0006813);biological_process:transmembrane transport(GO:0055085);cellular_component:integral component of membrane(GO:0016021);molecular_function:solute:proton antiporter activity(GO:0015299);biological_process:cation transport(GO:0006812)
LOC_Os08g07970	9102	870	10.59	959	11	804	9.67	316	3.99	163	1.75	210	2.36	508.933	-1.46138	0.265797	-5.49812	3.83865e-08	1.2561e-06	Down	LOC_Os08g07970	K14431	molecular_function:sequence-specific DNA binding(GO:0043565);biological_process:regulation of transcription, DNA-templated(GO:0006355);molecular_function:sequence-specific DNA binding transcription factor activity(GO:0003700);biological_process:transcription, DNA-templated(GO:0006351)
LOC_Os12g44150	7138	2046	29.5	2144	29.11	2031	28.92	3469	51.84	4625	58.88	3004	39.94	2973.7	1.17422	0.213651	5.49597	3.88559e-08	1.2683e-06	Ups	LOC_Os12g44150	K01535	molecular_function:metal ion binding(GO:0046872);molecular_function:nucleotide binding(GO:0000166)
LOC_Os02g31030	3872	22	0.63	10	0.27	26	0.74	52	1.55	98	2.49	88	2.33	52.2565	2.10415	0.382898	5.49534	3.89954e-08	1.27104e-06	Ups	LOC_Os02g31030	_	molecular_function:phosphoric diester hydrolase activity(GO:0008081);biological_process:lipid metabolic process(GO:0006629)
LOC_Os09g27590	1849	16	0.85	21	1.05	28	1.46	82	4.5	159	7.43	57	2.78	65.3568	2.23016	0.40612	5.4914	3.9877e-08	1.29793e-06	Ups	LOC_Os09g27590	_	_
LOC_Os09g15820	3704	976	38.04	863	31.68	1204	46.35	1591	64.28	2213	76.17	1662	59.75	1457.58	1.17509	0.214074	5.48918	4.03812e-08	1.31247e-06	Ups	LOC_Os09g15820	K01792	molecular_function:isomerase activity(GO:0016853);biological_process:carbohydrate metabolic process(GO:0005975)
LOC_Os03g48920	3746	575	13.05	491	10.5	519	11.64	665	15.65	1169	23.44	1044	21.86	759.756	1.17603	0.214266	5.48865	4.05007e-08	1.31449e-06	Ups	LOC_Os03g48920	_	_
LOC_Os03g51950	3103	1668	73.43	1859	77.08	2240	97.39	2648	120.83	5141	199.84	3941	160.01	2998.65	1.32664	0.241831	5.4858	4.11596e-08	1.33399e-06	Ups	LOC_Os03g51950	_	_
LOC_Os10g32070	1747	4	0.15	1	0.03	1	0.04	54	2.06	47	1.53	11	0.37	22.4473	3.00784	0.54841	5.48465	4.14282e-08	1.3408e-06	Ups	LOC_Os10g32070	_	molecular_function:sequence-specific DNA binding(GO:0043565);molecular_function:zinc ion binding(GO:0008270);biological_process:regulation of transcription, DNA-templated(GO:0006355);molecular_function:sequence-specific DNA binding transcription factor activity(GO:0003700)
LOC_Os01g22510	3854	786	40.59	1039	50.53	1105	56.35	1403	75.09	2545	116.05	1850	88.11	1495.96	1.29723	0.236648	5.48171	4.21238e-08	1.35947e-06	Ups	LOC_Os01g22510	_	_
LOC_Os09g27680	300	345	67.28	293	53.82	321	61.83	93	18.8	104	17.91	137	24.64	199.94	-1.12761	0.205926	-5.4758	4.35549e-08	1.40171e-06	Down	LOC_Os09g27680	_	_
LOC_Os11g07916	2500	1388	63.3	1897	81.48	1719	77.42	2221	104.98	3487	140.41	2875	120.92	2309.92	1.11289	0.203423	5.4708	4.48018e-08	1.43982e-06	Ups	LOC_Os11g07916	_	molecular_function:iron-sulfur cluster binding(GO:0051536);biological_process:iron-sulfur cluster assembly(GO:0016226);molecular_function:iron ion binding(GO:0005506)
LOC_Os04g52260	1022	1594	91.25	950	51.22	2388	135.01	4297	254.97	4092	206.85	4315	227.83	3082.87	1.61814	0.295906	5.46844	4.54015e-08	1.45705e-06	Ups	LOC_Os04g52260	_	molecular_function:protein binding(GO:0005515);molecular_function:oxidoreductase activity(GO:0016491);biological_process:metabolic process(GO:0008152);molecular_function:intramolecular lyase activity(GO:0016872)
LOC_Os06g01790	2725	888	26.52	665	18.71	664	19.59	1686	52.19	1762	46.47	1150	31.68	1186.51	1.36921	0.250395	5.46818	4.54671e-08	1.45711e-06	Ups	LOC_Os06g01790	_	_
LOC_Os02g21460	3736	449	11.42	654	15.67	661	16.61	866	22.83	963	21.63	962	22.57	772.407	1.01045	0.184839	5.46664	4.58652e-08	1.46782e-06	Ups	LOC_Os02g21460	K07393	molecular_function:protein binding(GO:0005515)
LOC_Os01g47070	1271	494	22.74	475	20.59	258	11.73	590	28.15	1625	66.05	1977	83.93	937.402	1.90552	0.348706	5.46456	4.64064e-08	1.48306e-06	Ups	LOC_Os01g47070	K01183	biological_process:carbohydrate metabolic process(GO:0005975);molecular_function:hydrolase activity, hydrolyzing O-glycosyl compounds(GO:0004553)
LOC_Os04g44500	1339	756	39.78	850	42.12	545	28.32	248	13.52	159	7.39	205	9.95	424.164	-1.36486	0.24983	-5.46318	4.67692e-08	1.49258e-06	Down	LOC_Os04g44500	_	_
LOC_Os02g47190	3057	79	3.04	76	2.76	82	3.12	160	6.38	157	5.34	141	5.01	119.89	1.27392	0.233206	5.46264	4.69093e-08	1.49496e-06	Ups	LOC_Os02g47190	_	_
LOC_Os05g42350	4690	2054	49.66	1722	39.21	2349	56.09	3174	79.54	5739	122.52	3808	84.91	3247.69	1.35554	0.248186	5.46182	4.71276e-08	1.49984e-06	Ups	LOC_Os05g42350	K00392	biological_process:oxidation-reduction process(GO:0055114);molecular_function:oxidoreductase activity(GO:0016491);molecular_function:iron-sulfur cluster binding(GO:0051536);molecular_function:heme binding(GO:0020037)
LOC_Os07g05000	3874	1790	65.7	4006	138.49	4098	148.55	7062	268.67	11691	378.91	7744	262.15	6349.89	1.67292	0.306366	5.46053	4.74721e-08	1.50662e-06	Ups	LOC_Os07g05000	_	molecular_function:protein binding(GO:0005515);molecular_function:oxidoreductase activity(GO:0016491);biological_process:metabolic process(GO:0008152);molecular_function:intramolecular lyase activity(GO:0016872)
LOC_Os05g49610	1924	340	10.34	415	11.89	362	10.87	601	18.94	623	16.73	524	14.7	487.882	1.00195	0.183567	5.45824	4.8089e-08	1.52408e-06	Ups	LOC_Os05g49610	_	_
LOC_Os02g39730	2723	448	12.45	730	19.11	883	24.24	1112	32.03	2071	50.83	1640	42.04	1187.46	1.50265	0.275324	5.45777	4.82147e-08	1.52595e-06	Ups	LOC_Os02g39730	_	_
LOC_Os11g09160	6577	364	10.68	367	10.14	392	11.35	108	3.28	136	3.52	171	4.63	238.144	-1.04896	0.192217	-5.4572	4.83714e-08	1.5288e-06	Down	LOC_Os11g09160	_	molecular_function:DNA binding(GO:0003677)
LOC_Os12g21710	3631	718	23.36	635	19.46	708	22.75	924	31.16	1401	40.25	1092	32.77	932.171	1.0655	0.195334	5.45479	4.90302e-08	1.54749e-06	Ups	LOC_Os12g21710	K15744	_
LOC_Os01g43700	3837	1175	25.49	848	17.33	887	19	1352	30.4	1629	31.2	1946	38.93	1330.41	1.08251	0.198528	5.45268	4.96175e-08	1.56387e-06	Ups	LOC_Os01g43700	_	biological_process:oxidation-reduction process(GO:0055114);molecular_function:heme binding(GO:0020037);molecular_function:oxidoreductase activity, acting on paired donors, with incorporation or reduction of molecular oxygen(GO:0016705);molecular_function:iron ion binding(GO:0005506)
LOC_Os08g08500	1396	604	51.22	949	75.79	811	67.92	1060	93.16	1358	101.68	1478	115.58	1059.38	1.05793	0.194116	5.44997	5.03789e-08	1.58569e-06	Ups	LOC_Os08g08500	_	molecular_function:coenzyme binding(GO:0050662);molecular_function:catalytic activity(GO:0003824)
LOC_Os11g05550	1462	47	2.27	84	3.82	116	5.53	175	8.76	214	9.12	266	11.84	156.202	1.64698	0.302229	5.44946	5.05234e-08	1.58806e-06	Ups	LOC_Os11g05550	_	_
LOC_Os03g16670	2177	1382	58.72	2082	83.32	1724	72.34	2557	112.61	2625	98.48	4021	157.57	2438.17	1.14843	0.210823	5.44737	5.11211e-08	1.60464e-06	Ups	LOC_Os03g16670	K07025	_
LOC_Os03g20170	3014	347	15.29	357	14.81	324	14.1	439	20.05	749	29.14	609	24.75	480.689	1.13221	0.207938	5.44495	5.18201e-08	1.62436e-06	Ups	LOC_Os03g20170	K12608	molecular_function:ATPase activity(GO:0016887);molecular_function:ATP binding(GO:0005524)
LOC_Os01g57840	1043	105	6.68	47	2.82	74	4.65	282	18.61	343	19.28	158	9.28	180.847	1.95379	0.359106	5.44071	5.30681e-08	1.66121e-06	Ups	LOC_Os01g57840	_	_
LOC_Os05g49170	2238	376	20.37	374	19.08	302	16.16	85	4.77	78	3.73	146	7.29	208.181	-1.35022	0.248228	-5.43944	5.34491e-08	1.67085e-06	Down	LOC_Os05g49170	_	_
LOC_Os07g38840	3905	320	2.71	250	1.99	206	1.72	518	4.54	588	4.39	433	3.38	400.535	1.30623	0.240407	5.43342	5.52835e-08	1.72349e-06	Ups	LOC_Os07g38840	_	_
LOC_Os02g47744	5254	896	5.17	1297	7.05	1830	10.43	2251	13.46	3086	15.72	3230	17.19	2160.91	1.38455	0.254839	5.43305	5.5399e-08	1.72475e-06	Ups	LOC_Os02g47744	_	_
LOC_Os12g35630	6247	3430	28.44	3627	28.33	2778	22.75	6136	52.73	6790	49.71	4798	36.69	4743.49	1.19014	0.219083	5.43236	5.56136e-08	1.72908e-06	Ups	LOC_Os12g35630	K02357	molecular_function:nucleic acid binding(GO:0003676);biological_process:translational elongation(GO:0006414);cellular_component:intracellular(GO:0005622);molecular_function:translation elongation factor activity(GO:0003746)
LOC_Os02g30320	1193	1000	49.04	910	42.03	1035	50.13	1225	62.27	2183	94.53	1876	84.85	1400.39	1.16113	0.214111	5.42305	5.85892e-08	1.81421e-06	Ups	LOC_Os02g30320	_	_
LOC_Os12g06870	6282	123	2.08	164	2.61	212	3.53	310	5.42	298	4.44	332	5.17	246.716	1.23788	0.228314	5.42182	5.89939e-08	1.82427e-06	Ups	LOC_Os12g06870	K14297	biological_process:transport(GO:0006810);cellular_component:nuclear pore(GO:0005643)
LOC_Os12g08220	4931	770	24.29	896	26.62	848	26.41	1310	42.83	1668	46.45	1174	34.15	1138.4	1.07217	0.197806	5.42031	5.94971e-08	1.83735e-06	Ups	LOC_Os12g08220	_	_
LOC_Os03g14040	3011	1657	51.54	1778	52.09	1956	60.09	2961	95.46	3451	94.78	2518	72.23	2449.04	1.07694	0.198729	5.41916	5.98798e-08	1.84668e-06	Ups	LOC_Os03g14040	_	_
LOC_Os05g49890	2332	4790	137.24	4710	127.1	5917	167.43	8185	243.07	12354	312.55	8123	214.65	7570.35	1.22134	0.225576	5.41434	6.15149e-08	1.89456e-06	Ups	LOC_Os05g49890	K07936	biological_process:small GTPase mediated signal transduction(GO:0007264);molecular_function:GTP binding(GO:0005525)
LOC_Os02g13965	2511	127	2.96	222	4.87	175	4.03	260	6.28	370	7.61	397	8.53	264.549	1.28082	0.23664	5.41255	6.21347e-08	1.91108e-06	Ups	LOC_Os02g13965	_	biological_process:protein phosphorylation(GO:0006468);molecular_function:ATP binding(GO:0005524);molecular_function:protein kinase activity(GO:0004672);molecular_function:polysaccharide binding(GO:0030247)
LOC_Os01g25484	6565	3537	45.27	3791	45.7	5012	63.36	1161	15.4	1364	15.42	1839	21.71	2579.51	-1.10872	0.204855	-5.41219	6.22595e-08	1.91235e-06	Down	LOC_Os01g25484	K00366	biological_process:oxidation-reduction process(GO:0055114);molecular_function:oxidoreductase activity(GO:0016491);molecular_function:iron-sulfur cluster binding(GO:0051536);molecular_function:heme binding(GO:0020037)
LOC_Os12g20380	1797	39	2.88	68	4.73	57	4.16	129	9.88	105	6.85	152	10.36	95.1426	1.51251	0.279533	5.41084	6.27304e-08	1.92424e-06	Ups	LOC_Os12g20380	_	molecular_function:protein binding(GO:0005515)
LOC_Os09g36800	3438	2128	72.47	2107	67.58	1638	55.09	2908	102.65	3838	115.41	3017	94.76	2665.9	1.074	0.198506	5.41041	6.28791e-08	1.92622e-06	Ups	LOC_Os09g36800	K01735	_
LOC_Os04g24140	1268	513	23.67	443	19.25	288	13.12	776	37.11	1510	61.52	856	36.43	764.622	1.59364	0.294608	5.40938	6.32445e-08	1.93483e-06	Ups	LOC_Os04g24140	K01807	biological_process:pentose-phosphate shunt, non-oxidative branch(GO:0009052);molecular_function:ribose-5-phosphate isomerase activity(GO:0004751)
LOC_Os06g35560	1925	77	2.34	104	2.98	81	2.43	126	3.97	213	5.72	233	6.53	142.68	1.40804	0.260522	5.40468	6.4924e-08	1.98356e-06	Ups	LOC_Os06g35560	_	biological_process:oxidation-reduction process(GO:0055114);molecular_function:flavin adenine dinucleotide binding(GO:0050660);molecular_function:oxidoreductase activity(GO:0016491)
LOC_Os10g42500	2936	418	13.65	870	26.75	779	25.12	1278	43.25	1524	43.94	1447	43.57	1085.93	1.35187	0.250146	5.40431	6.50576e-08	1.98499e-06	Ups	LOC_Os10g42500	_	_
LOC_Os02g51450	2088	330	5.55	261	4.13	265	4.4	380	6.62	596	8.84	541	8.38	404.125	1.14522	0.211943	5.40341	6.53856e-08	1.99235e-06	Ups	LOC_Os02g51450	K15032	biological_process:regulation of transcription, DNA-templated(GO:0006355);cellular_component:mitochondrion(GO:0005739);molecular_function:double-stranded DNA binding(GO:0003690)
LOC_Os03g49430	3082	1094	12.38	533	5.68	479	5.35	158	1.85	159	1.59	130	1.36	389.45	-1.72126	0.318646	-5.40179	6.59783e-08	2.00774e-06	Down	LOC_Os03g49430	K12817	biological_process:RNA splicing(GO:0008380);cellular_component:spliceosomal complex(GO:0005681)
LOC_Os12g43720	6013	1262	23.45	904	15.82	1042	19.12	1469	28.29	2519	41.33	2153	36.89	1598.79	1.24255	0.230086	5.40035	6.65117e-08	2.01926e-06	Ups	LOC_Os12g43720	_	cellular_component:membrane(GO:0016020)
LOC_Os03g12370	3832	311	4.66	291	4.11	313	4.63	438	6.8	579	7.66	450	6.22	405.406	1.02533	0.189875	5.40001	6.66361e-08	2.01971e-06	Ups	LOC_Os03g12370	K09419	molecular_function:sequence-specific DNA binding(GO:0043565);biological_process:regulation of transcription, DNA-templated(GO:0006355);cellular_component:nucleus(GO:0005634);molecular_function:sequence-specific DNA binding transcription factor activity(GO:0003700)
LOC_Os11g08830	944	22	5.96	66	16.84	67	17.92	118	33.13	331	79.17	211	52.71	143.881	2.1428	0.396847	5.39957	6.68025e-08	2.02208e-06	Ups	LOC_Os11g08830	_	molecular_function:protein binding(GO:0005515)
LOC_Os05g10670	2247	4167	108.5	3127	76.69	2068	53.18	798	21.54	438	10.07	877	21.06	1745.3	-1.65564	0.306722	-5.39784	6.74495e-08	2.03897e-06	Down	LOC_Os05g10670	_	molecular_function:metal ion binding(GO:0046872)
LOC_Os04g54310	1526	808	73.29	366	31.27	392	35.12	122	11.47	59	4.73	99	8.28	279.938	-1.90631	0.353184	-5.39749	6.75784e-08	2.04017e-06	Down	LOC_Os04g54310	_	_
LOC_Os02g44360	2747	443	9.44	781	15.67	891	18.74	1262	27.86	1699	31.95	1437	28.23	1121.09	1.36401	0.252744	5.39682	6.78324e-08	2.04515e-06	Ups	LOC_Os02g44360	_	molecular_function:protein binding(GO:0005515)
LOC_Os05g44300	2118	122	5.49	108	4.58	37	1.64	265	12.36	501	19.91	265	11	230.94	2.05206	0.38026	5.39645	6.79705e-08	2.04662e-06	Ups	LOC_Os05g44300	_	_
LOC_Os04g28210	5410	306	4.74	420	6.13	372	5.69	477	7.66	1020	13.96	821	11.74	584.876	1.36987	0.253861	5.39613	6.80941e-08	2.04765e-06	Ups	LOC_Os04g28210	_	molecular_function:protein binding(GO:0005515)
LOC_Os02g53320	1319	100	6.2	103	6.02	121	7.41	23	1.48	11	0.6	28	1.6	58.1281	-1.83667	0.340669	-5.39137	6.99207e-08	2.09982e-06	Down	LOC_Os02g53320	_	biological_process:response to stress(GO:0006950)
LOC_Os08g01240	825	185	13.12	155	10.35	131	9.18	38	2.79	21	1.32	44	2.88	87.065	-1.69053	0.314041	-5.38316	7.31901e-08	2.19513e-06	Down	LOC_Os08g01240	_	_
LOC_Os03g07190	2218	95	4.54	189	8.52	116	5.48	243	12.05	460	19.43	315	13.9	246.074	1.60616	0.298393	5.3827	7.33762e-08	2.19783e-06	Ups	LOC_Os03g07190	_	_
LOC_Os10g01110	3115	298	8.65	273	7.47	207	5.94	349	10.5	805	20.64	691	18.5	451.133	1.50309	0.279367	5.38033	7.43487e-08	2.22405e-06	Ups	LOC_Os10g01110	K16296	biological_process:proteolysis(GO:0006508);molecular_function:serine-type carboxypeptidase activity(GO:0004185)
LOC_Os01g12810	3324	6482	53.61	5328	41.5	4647	37.96	7801	66.87	9946	72.64	8961	68.35	7340.11	1.03559	0.192758	5.37252	7.76438e-08	2.3196e-06	Ups	LOC_Os01g12810	K17710	_
LOC_Os09g39180	2553	2842	120.41	2846	113.56	2352	98.41	4191	184.03	5026	188.02	3823	149.38	3596.72	1.04536	0.194729	5.36831	7.94773e-08	2.37128e-06	Ups	LOC_Os09g39180	_	molecular_function:nucleic acid binding(GO:0003676)
LOC_Os11g05260	3310	936	30.42	1169	35.79	1263	40.54	1362	45.89	2009	57.66	2176	65.23	1506.35	1.04895	0.195592	5.36293	8.1882e-08	2.43985e-06	Ups	LOC_Os11g05260	K15634	_
LOC_Os03g45250	1947	57	2.19	81	2.93	110	4.17	218	8.68	279	9.46	161	5.7	159.295	1.66287	0.310129	5.36186	8.23715e-08	2.45125e-06	Ups	LOC_Os03g45250	K10712	biological_process:oxidation-reduction process(GO:0055114);molecular_function:oxidoreductase activity, acting on single donors with incorporation of molecular oxygen, incorporation of two atoms of oxygen(GO:0016702)
LOC_Os01g50930	6814	412	17.69	436	17.63	395	16.75	626	27.85	804	30.47	582	23.04	555.027	1.04232	0.194475	5.35967	8.3372e-08	2.47585e-06	Ups	LOC_Os01g50930	_	_
LOC_Os08g33140	5138	126	4.34	141	4.58	151	5.14	198	7.07	436	13.27	318	10.11	235.938	1.46206	0.272793	5.35958	8.34144e-08	2.47585e-06	Ups	LOC_Os08g33140	_	molecular_function:protein binding(GO:0005515)
LOC_Os09g26830	4136	216	5.96	192	4.99	214	5.83	71	2.03	48	1.17	53	1.35	122.034	-1.39999	0.261329	-5.35719	8.45258e-08	2.50559e-06	Down	LOC_Os09g26830	_	cellular_component:integral component of membrane(GO:0016021)
LOC_Os01g72130	790	73	6.24	99	7.98	80	6.76	129	11.44	173	13.07	174	13.73	124.294	1.23404	0.23038	5.35652	8.48384e-08	2.51161e-06	Ups	LOC_Os01g72130	K00799	molecular_function:protein binding(GO:0005515)
LOC_Os08g38720	3707	117	3.57	205	5.88	224	6.74	288	9.1	467	12.57	444	12.48	299.563	1.42073	0.265659	5.34794	8.89598e-08	2.63023e-06	Ups	LOC_Os08g38720	K02259	biological_process:oxidation-reduction process(GO:0055114);molecular_function:oxidoreductase activity, acting on the CH-CH group of donors(GO:0016627);cellular_component:integral component of membrane(GO:0016021);biological_process:heme a biosynthetic process(GO:0006784)
LOC_Os04g16680	2750	39232	1351.82	53421	1733.68	50271	1710.71	66817	2386.28	87950	2675.89	70268	2233.02	62459.7	1.00478	0.187938	5.34637	8.97342e-08	2.6497e-06	Ups	LOC_Os04g16680	K01100	molecular_function:phosphoric ester hydrolase activity(GO:0042578);molecular_function:fructose 1,6-bisphosphate 1-phosphatase activity(GO:0042132);biological_process:carbohydrate metabolic process(GO:0005975)
LOC_Os07g46846	1826	1256	46.48	1055	36.77	975	35.63	406	15.57	336	10.98	480	16.38	700.824	-1.03435	0.193612	-5.34236	9.17441e-08	2.69862e-06	Down	LOC_Os07g46846	_	molecular_function:protein binding(GO:0005515);molecular_function:oxidoreductase activity(GO:0016491);biological_process:metabolic process(GO:0008152);molecular_function:intramolecular lyase activity(GO:0016872)
LOC_Os03g45280	925	12609	797.55	11162	664.96	6321	394.86	18136	1188.97	28826	1609.95	21774	1270.19	17109.8	1.46904	0.275197	5.33814	9.39049e-08	2.75864e-06	Ups	LOC_Os03g45280	_	molecular_function:protein binding(GO:0005515);molecular_function:oxidoreductase activity(GO:0016491);biological_process:metabolic process(GO:0008152)
LOC_Os12g33610	2518	207	5.13	60	1.4	90	2.2	434	11.14	560	12.25	347	7.93	303.633	2.01526	0.377537	5.3379	9.4028e-08	2.75872e-06	Ups	LOC_Os12g33610	K10775	_
LOC_Os03g50860	6249	1050	16.09	824	11.9	918	13.9	1294	20.56	1997	27.03	1547	21.87	1301.89	1.12033	0.20991	5.33717	9.44089e-08	2.76635e-06	Ups	LOC_Os03g50860	K14489	biological_process:signal transduction(GO:0007165);molecular_function:phosphorelay sensor kinase activity(GO:0000155);biological_process:phosphorelay signal transduction system(GO:0000160)
LOC_Os02g43350	6188	2664	50.41	4045	72.09	4149	77.54	5157	101.14	7352	122.84	6540	114.13	5090.77	1.1419	0.214019	5.33551	9.52754e-08	2.78817e-06	Ups	LOC_Os02g43350	K03798	molecular_function:ATP binding(GO:0005524);cellular_component:integral component of membrane(GO:0016021);molecular_function:zinc ion binding(GO:0008270);molecular_function:metalloendopeptidase activity(GO:0004222);biological_process:proteolysis(GO:0006508)
LOC_Os06g13660	6576	3942	67.5	4127	66.56	4304	72.78	4971	88.22	7937	120	6742	106.47	5420.23	1.00453	0.188514	5.32866	9.8941e-08	2.89175e-06	Ups	LOC_Os06g13660	K01872	molecular_function:nucleic acid binding(GO:0003676);biological_process:tRNA aminoacylation(GO:0043039);molecular_function:ligase activity, forming aminoacyl-tRNA and related compounds(GO:0016876);molecular_function:ATP binding(GO:0005524);biological_process:alanyl-tRNA aminoacylation(GO:0006419);molecular_function:alanine-tRNA ligase activity(GO:0004813);molecular_function:nucleotide binding(GO:0…
LOC_Os04g56710	4586	1102	31.73	1350	36.61	1621	46.1	1933	57.69	2731	69.43	2235	59.35	1868.17	1.0965	0.205914	5.32504	1.00931e-07	2.94241e-06	Ups	LOC_Os04g56710	K01495	biological_process:tetrahydrofolate biosynthetic process(GO:0046654);cellular_component:cytoplasm(GO:0005737);molecular_function:GTP cyclohydrolase I activity(GO:0003934)
LOC_Os07g14610	1354	136	10.24	90	6.38	90	6.69	185	14.44	275	18.28	223	15.49	172.559	1.39845	0.26264	5.32459	1.01179e-07	2.9459e-06	Ups	LOC_Os07g14610	_	molecular_function:hydrolase activity(GO:0016787);biological_process:metabolic process(GO:0008152)
LOC_Os04g50770	1952	576	19.35	235	7.43	119	3.95	43	1.5	12	0.36	28	0.87	151.056	-2.49826	0.469234	-5.32413	1.01439e-07	2.9497e-06	Down	LOC_Os04g50770	K09422	_
LOC_Os03g52840	4699	42818	975.17	52541	1127.01	55269	1243.12	63070	1488.78	111842	2249.11	92028	1932.98	71014.2	1.14868	0.215798	5.32293	1.02111e-07	2.9655e-06	Ups	LOC_Os03g52840	_	molecular_function:transferase activity(GO:0016740)
LOC_Os07g39350	2484	485	12.31	462	11.04	605	15.16	661	17.38	1605	35.96	2629	61.52	1106.23	1.804	0.339412	5.31507	1.06613e-07	3.08842e-06	Ups	LOC_Os07g39350	_	biological_process:transmembrane transport(GO:0055085);cellular_component:integral component of membrane(GO:0016021);molecular_function:transmembrane transporter activity(GO:0022857)
LOC_Os07g23520	5741	923	21.78	986	21.91	1033	24.07	1404	34.33	2083	43.39	1446	31.46	1343.32	1.08547	0.204264	5.31404	1.07218e-07	3.10202e-06	Ups	LOC_Os07g23520	_	_
LOC_Os01g73000	4472	1618	34.88	1983	40.26	2065	43.96	2425	54.18	3880	73.86	3166	62.95	2570.24	1.07538	0.202467	5.31138	1.08799e-07	3.14377e-06	Ups	LOC_Os01g73000	K16280	_
LOC_Os02g09590	1397	1943	134.06	2500	162.46	1893	128.99	3541	253.22	3926	239.18	3011	191.6	2873.42	1.07605	0.202758	5.30708	1.11395e-07	3.21474e-06	Ups	LOC_Os02g09590	_	biological_process:translation(GO:0006412);cellular_component:ribosome(GO:0005840);molecular_function:structural constituent of ribosome(GO:0003735)
LOC_Os01g07600	4207	24	0.61	34	0.81	35	0.87	74	1.93	74	1.65	81	1.88	55.9658	1.56213	0.294708	5.30061	1.15417e-07	3.31828e-06	Ups	LOC_Os01g07600	_	_
LOC_Os01g49900	2897	232	10.67	238	10.31	328	14.9	378	18.02	630	25.59	507	21.51	395.603	1.23739	0.233477	5.29984	1.15902e-07	3.32805e-06	Ups	LOC_Os01g49900	K01056	molecular_function:aminoacyl-tRNA hydrolase activity(GO:0004045)
LOC_Os09g24620	1845	263	13.33	453	21.63	711	35.6	812	42.67	1632	73.06	1772	82.86	976.465	1.75286	0.33083	5.29839	1.16829e-07	3.35046e-06	Ups	LOC_Os09g24620	_	_
LOC_Os01g44210	937	4833	341.1	4242	281.98	3448	240.33	7768	568.23	11636	725.14	6628	431.42	6681.86	1.36255	0.257462	5.29225	1.20823e-07	3.46068e-06	Ups	LOC_Os01g44210	K02909	biological_process:translation(GO:0006412);cellular_component:ribosome(GO:0005840);cellular_component:intracellular(GO:0005622);molecular_function:structural constituent of ribosome(GO:0003735)
LOC_Os06g33330	3325	329	9.82	487	13.69	503	14.82	782	24.18	1330	35.04	747	20.55	723.418	1.41626	0.267956	5.28543	1.25413e-07	3.57873e-06	Ups	LOC_Os06g33330	_	_
LOC_Os09g23110	4816	531	14.01	590	14.66	633	16.49	682	18.65	1155	26.9	1117	27.17	796.781	1.07635	0.203687	5.2843	1.26183e-07	3.59621e-06	Ups	LOC_Os09g23110	_	biological_process:transmembrane transport(GO:0055085);cellular_component:integral component of membrane(GO:0016021)
LOC_Os09g18360	9388	30	0.57	95	1.71	52	0.98	4	0.08	4	0.07	7	0.12	27.9645	-2.51361	0.475736	-5.28363	1.26651e-07	3.60507e-06	Down	LOC_Os09g18360	_	biological_process:protein phosphorylation(GO:0006468);molecular_function:protein kinase activity(GO:0004672)
LOC_Os11g12810	7399	2054	31.6	1874	27.15	2211	33.59	2797	44.6	3911	53.13	3041	43.15	2700.22	1.0095	0.191073	5.28332	1.26861e-07	3.60658e-06	Ups	LOC_Os11g12810	K00696	molecular_function:protein binding(GO:0005515)
LOC_Os04g47770	1787	260	8.51	455	14.03	499	16.14	642	21.79	950	27.46	849	25.64	626.272	1.31466	0.249049	5.27873	1.3008e-07	3.6935e-06	Ups	LOC_Os04g47770	K13495	molecular_function:transferase activity, transferring hexosyl groups(GO:0016758);biological_process:metabolic process(GO:0008152)
LOC_Os03g04390	3547	10	0.16	18	0.28	17	0.28	57	0.97	50	0.73	48	0.73	35.505	1.93358	0.366486	5.276	1.32033e-07	3.74432e-06	Ups	LOC_Os03g04390	_	_
LOC_Os04g49210	2217	225	6.96	233	6.79	174	5.32	68	2.18	43	1.17	61	1.74	123.163	-1.42009	0.269349	-5.2723	1.34727e-07	3.81129e-06	Down	LOC_Os04g49210	_	biological_process:oxidation-reduction process(GO:0055114);molecular_function:oxidoreductase activity(GO:0016491)
LOC_Os08g33720	2903	318	10.97	176	5.72	211	7.19	403	14.41	462	14.07	602	19.15	372.712	1.33957	0.254234	5.26904	1.37142e-07	3.8748e-06	Ups	LOC_Os08g33720	K00026	biological_process:oxidation-reduction process(GO:0055114);molecular_function:oxidoreductase activity, acting on the CH-OH group of donors, NAD or NADP as acceptor(GO:0016616);biological_process:steroid biosynthetic process(GO:0006694);molecular_function:3-beta-hydroxy-delta5-steroid dehydrogenase activity(GO:0003854);biological_process:carboxylic acid metabolic process(GO:0019752)
LOC_Os01g59080	1384	4769	283.56	4077	228.32	3589	210.75	5474	337.35	7882	413.82	6870	376.73	5546	1.03523	0.196539	5.26729	1.38449e-07	3.90691e-06	Ups	LOC_Os01g59080	_	_
LOC_Os01g10400	1361	85106	2573.33	122819	3497.68	112236	3351.56	141347	4429.73	264103	7051.18	205582	5732.93	158977	1.24531	0.236464	5.26637	1.39146e-07	3.92176e-06	Ups	LOC_Os01g10400	_	_
LOC_Os04g35840	5851	14234	211.59	13126	183.77	11430	167.8	3441	53.02	1905	25	4793	65.71	7460.16	-1.48537	0.282082	-5.26574	1.39625e-07	3.93044e-06	Down	LOC_Os04g35840	_	molecular_function:protein binding(GO:0005515);molecular_function:oxidoreductase activity(GO:0016491);biological_process:metabolic process(GO:0008152);molecular_function:intramolecular lyase activity(GO:0016872)
LOC_Os02g42570	879	1701	113.22	1376	86.26	1230	80.86	2118	146.12	3447	202.59	2499	153.41	2120.54	1.21995	0.231707	5.26503	1.40164e-07	3.94077e-06	Ups	LOC_Os02g42570	_	biological_process:photosynthesis(GO:0015979);molecular_function:4 iron, 4 sulfur cluster binding(GO:0051539);molecular_function:lipoate synthase activity(GO:0016992);biological_process:lipoate biosynthetic process(GO:0009107)
LOC_Os10g31820	6790	495	8.3	408	6.44	398	6.59	550	9.56	953	14.11	826	12.77	618.03	1.15521	0.219526	5.26229	1.42269e-07	3.99505e-06	Ups	LOC_Os10g31820	_	molecular_function:hydrolase activity(GO:0016787);biological_process:nitrogen compound metabolic process(GO:0006807);molecular_function:glutamate-ammonia ligase activity(GO:0004356)
LOC_Os04g45610	4054	116	3.63	132	3.89	130	4.01	170	5.51	249	6.87	230	6.63	174.533	1.1077	0.210703	5.25718	1.46285e-07	4.10016e-06	Ups	LOC_Os04g45610	_	_
LOC_Os08g39550	1673	512	17.91	245	8.07	203	7.01	72	2.61	39	1.2	47	1.52	169.218	-1.97404	0.375502	-5.25707	1.4637e-07	4.10016e-06	Down	LOC_Os08g39550	_	molecular_function:protein binding(GO:0005515)
LOC_Os02g01590	4140	36747	594.09	40034	609.59	27080	432.37	6159	103.2	8165	116.56	14597	217.64	20205.3	-1.42263	0.270658	-5.2562	1.4706e-07	4.11016e-06	Down	LOC_Os02g01590	K01193	molecular_function:sucrose alpha-glucosidase activity(GO:0004575);molecular_function:beta-fructofuranosidase activity(GO:0004564)
LOC_Os08g23410	1312	1079	48.12	1648	69.22	1556	68.53	2165	100.07	2457	96.75	2240	92.13	1893.55	1.0285	0.195674	5.25617	1.47086e-07	4.11016e-06	Ups	LOC_Os08g23410	_	molecular_function:iron ion binding(GO:0005506)
LOC_Os08g32120	652	1612	169.33	1555	153.84	1517	157.37	1858	202.28	3173	294.3	2779	269.22	2117.82	1.06417	0.202554	5.25376	1.49023e-07	4.1592e-06	Ups	LOC_Os08g32120	_	molecular_function:protein binding(GO:0005515);molecular_function:oxidoreductase activity(GO:0016491);biological_process:metabolic process(GO:0008152);molecular_function:intramolecular lyase activity(GO:0016872)
LOC_Os05g50500	1232	183	8.69	387	17.31	291	13.65	497	24.46	684	28.68	586	25.67	451.463	1.34555	0.256154	5.2529	1.49724e-07	4.1737e-06	Ups	LOC_Os05g50500	_	_
LOC_Os04g14780	2208	31	1.06	62	2	28	0.95	77	2.74	158	4.78	171	5.41	91.5899	1.88802	0.359441	5.25267	1.49914e-07	4.17391e-06	Ups	LOC_Os04g14780	_	_
LOC_Os01g23680	4653	1184	30.72	1517	37.07	1536	39.36	1938	52.12	2724	62.41	2124	50.83	1872.15	1.02428	0.195083	5.25048	1.51704e-07	4.21862e-06	Ups	LOC_Os01g23680	_	_
LOC_Os06g44170	2244	226	6.31	214	5.62	139	3.83	260	7.52	604	14.88	652	16.78	360.217	1.60751	0.306192	5.25	1.52098e-07	4.22076e-06	Ups	LOC_Os06g44170	_	molecular_function:coenzyme binding(GO:0050662);molecular_function:catalytic activity(GO:0003824)
LOC_Os12g09720	2433	6	0.45	25	1.77	44	3.27	100	7.8	181	12.03	120	8.33	85.2493	2.32376	0.442955	5.24603	1.55414e-07	4.30091e-06	Ups	LOC_Os12g09720	_	_
LOC_Os07g42324	1233	152	7.21	93	4.16	242	11.34	385	18.94	427	17.89	419	18.34	299.534	1.58504	0.302384	5.2418	1.59019e-07	4.39504e-06	Ups	LOC_Os07g42324	_	molecular_function:protein binding(GO:0005515);molecular_function:oxidoreductase activity(GO:0016491);biological_process:metabolic process(GO:0008152);molecular_function:intramolecular lyase activity(GO:0016872)
LOC_Os11g08210	2635	658	19.27	837	23.08	619	17.9	949	28.8	1688	43.65	1245	33.62	1023.52	1.19754	0.228469	5.24159	1.59199e-07	4.39504e-06	Ups	LOC_Os11g08210	_	biological_process:regulation of transcription, DNA-templated(GO:0006355);molecular_function:DNA binding(GO:0003677)
LOC_Os01g36720	2323	847	31.52	1012	35.48	1461	53.7	224	8.64	123	4.04	375	12.87	609.691	-1.70049	0.32455	-5.23955	1.60973e-07	4.43866e-06	Down	LOC_Os01g36720	K02575	biological_process:transmembrane transport(GO:0055085);cellular_component:integral component of membrane(GO:0016021)
LOC_Os04g49410	4417	81	2.19	115	2.93	143	3.82	225	6.31	393	9.39	222	5.54	205.499	1.57189	0.300052	5.23873	1.61689e-07	4.45304e-06	Ups	LOC_Os04g49410	_	_
LOC_Os08g39560	3072	442	14.37	207	6.34	268	8.61	56	1.89	83	2.38	65	1.95	170.962	-1.66877	0.318685	-5.23644	1.63704e-07	4.50314e-06	Down	LOC_Os08g39560	_	_
LOC_Os04g08740	3974	312	2.19	372	2.46	341	2.37	132	0.96	90	0.56	121	0.78	211.499	-1.15869	0.221517	-5.23068	1.68891e-07	4.64024e-06	Down	LOC_Os04g08740	K14509	molecular_function:protein binding(GO:0005515);biological_process:phosphorelay signal transduction system(GO:0000160)
LOC_Os04g57330	3190	194	8.55	339	14.07	290	12.62	447	20.41	725	28.2	501	20.36	429.282	1.33286	0.255194	5.22295	1.76091e-07	4.82649e-06	Ups	LOC_Os04g57330	_	_
LOC_Os07g07260	10120	1256	20.13	1734	26.17	1715	27.14	2034	33.78	2979	42.15	2592	38.31	2085.94	1.03194	0.197591	5.2226	1.76428e-07	4.82996e-06	Ups	LOC_Os07g07260	K01950	molecular_function:hydrolase activity, acting on carbon-nitrogen (but not peptide) bonds(GO:0016810);biological_process:nitrogen compound metabolic process(GO:0006807)
LOC_Os01g57004	789	56	5.61	52	4.91	103	10.19	196	20.35	185	16.37	157	14.51	131.39	1.60591	0.307744	5.21834	1.80539e-07	4.93659e-06	Ups	LOC_Os01g57004	_	_
LOC_Os05g41640	3402	21969	405.22	18698	324.83	22796	415.26	29354	561.18	41003	667.81	31292	532.32	28090.9	1.01998	0.195521	5.21674	1.82098e-07	4.97328e-06	Ups	LOC_Os05g41640	K00927	biological_process:glycolytic process(GO:0006096);molecular_function:phosphoglycerate kinase activity(GO:0004618)
LOC_Os06g04070	3362	3197	55.64	1981	32.47	1669	28.68	5131	92.55	5057	77.71	4491	72.08	3739.84	1.39343	0.267122	5.21646	1.82372e-07	4.97484e-06	Ups	LOC_Os06g04070	K01583	molecular_function:catalytic activity(GO:0003824);molecular_function:arginine decarboxylase activity(GO:0008792);biological_process:spermidine biosynthetic process(GO:0008295);biological_process:arginine catabolic process(GO:0006527)
LOC_Os05g49910	3333	369	7.75	362	7.16	392	8.13	453	9.86	951	17.63	798	15.46	567.314	1.26875	0.243239	5.21607	1.82758e-07	4.97873e-06	Ups	LOC_Os05g49910	_	_
LOC_Os01g13120	1300	110	5.29	148	6.7	211	10.02	227	11.31	560	23.77	490	21.73	301.606	1.65854	0.317979	5.21588	1.82949e-07	4.97873e-06	Ups	LOC_Os01g13120	K09873	cellular_component:membrane(GO:0016020);biological_process:transport(GO:0006810);molecular_function:transporter activity(GO:0005215)
LOC_Os10g35030	6131	9731	217.31	7885	165.84	11528	254.24	13190	305.29	25581	504.41	19996	411.83	15066	1.30559	0.250442	5.21317	1.85645e-07	5.04012e-06	Ups	LOC_Os10g35030	_	_
LOC_Os08g16600	4741	157	5.63	111	3.75	153	5.42	211	7.84	354	11.21	287	9.49	218.631	1.31194	0.251873	5.20872	1.90146e-07	5.15622e-06	Ups	LOC_Os08g16600	_	_
LOC_Os05g43910	3189	516	12.6	505	11.61	379	9.14	609	15.41	948	20.44	822	18.51	642.262	1.09183	0.209697	5.20671	1.9222e-07	5.2063e-06	Ups	LOC_Os05g43910	_	biological_process:oxidation-reduction process(GO:0055114);molecular_function:heme binding(GO:0020037);molecular_function:oxidoreductase activity, acting on paired donors, with incorporation or reduction of molecular oxygen(GO:0016705);molecular_function:iron ion binding(GO:0005506)
LOC_Os03g60080	1448	1451	64.36	1119	46.75	936	41	1903	87.49	2362	92.51	1934	79.12	1662.49	1.14906	0.220726	5.20582	1.93142e-07	5.22508e-06	Ups	LOC_Os03g60080	_	biological_process:regulation of transcription, DNA-templated(GO:0006355);molecular_function:DNA binding(GO:0003677)
LOC_Os10g41100	2821	864	35.78	682	26.6	933	38.15	1299	55.75	1781	65.12	1277	48.77	1171.16	1.14321	0.219623	5.20535	1.93628e-07	5.23208e-06	Ups	LOC_Os10g41100	_	molecular_function:protein binding(GO:0005515)
LOC_Os10g34310	2396	139	1.87	108	1.37	152	2.02	194	2.7	334	3.96	278	3.44	206.691	1.3091	0.251586	5.2034	1.95672e-07	5.28106e-06	Ups	LOC_Os10g34310	_	_
LOC_Os12g34890	3037	536	35.88	679	42.81	663	43.83	1054	73.13	1235	73	861	53.16	860.636	1.09368	0.210327	5.19989	1.99404e-07	5.37546e-06	Ups	LOC_Os12g34890	_	_
LOC_Os02g35710	369	2	0.32	7	1.05	4	0.63	22	3.62	35	4.9	29	4.24	17.7905	2.45515	0.472294	5.19836	2.01053e-07	5.4072e-06	Ups	LOC_Os02g35710	_	_
LOC_Os08g30900	5840	110	0.81	48	0.33	60	0.44	10	0.08	7	0.05	10	0.07	36.6885	-2.23162	0.429525	-5.19555	2.04113e-07	5.48305e-06	Down	LOC_Os08g30900	K11420	molecular_function:histone binding(GO:0042393)
LOC_Os01g07500	4394	84	2.4	98	2.64	81	2.29	174	5.15	220	5.55	144	3.8	138.677	1.34337	0.258676	5.19324	2.06666e-07	5.54514e-06	Ups	LOC_Os01g07500	K16903	molecular_function:carbon-sulfur lyase activity(GO:0016846)
LOC_Os01g40710	1340	2020	140.87	1259	82.69	1360	93.66	2836	204.98	4309	265.33	2765	177.83	2521.76	1.38538	0.266952	5.18963	2.10709e-07	5.63382e-06	Ups	LOC_Os01g40710	_	_
LOC_Os05g07632	3970	1971	88.64	2347	99.41	1963	87.18	2830	131.91	5764	228.88	3853	159.81	3210.02	1.29128	0.249263	5.1804	2.21414e-07	5.91315e-06	Ups	LOC_Os05g07632	_	_
LOC_Os03g40000	1003	162	13.62	128	10.13	119	9.88	34	2.96	34	2.52	42	3.26	79.4345	-1.44233	0.278521	-5.17853	2.23635e-07	5.96552e-06	Down	LOC_Os03g40000	_	_
LOC_Os01g47630	1788	1911	55.96	3033	83.65	2598	75.13	3401	103.22	5130	132.65	4473	120.8	3491.24	1.11684	0.215743	5.17671	2.25829e-07	6.01702e-06	Ups	LOC_Os01g47630	_	_
LOC_Os04g42520	5075	154	2.8	179	3.06	133	2.38	357	6.72	411	6.59	233	3.9	255.727	1.40998	0.272452	5.17515	2.27727e-07	6.05732e-06	Ups	LOC_Os04g42520	K00759	biological_process:nucleoside metabolic process(GO:0009116)
LOC_Os07g46410	4543	2019	62.83	1752	51.35	2223	68.32	2777	89.58	4607	126.6	3318	95.23	2853.07	1.15825	0.223815	5.17503	2.2787e-07	6.05732e-06	Ups	LOC_Os07g46410	K00384	biological_process:cell redox homeostasis(GO:0045454);biological_process:oxidation-reduction process(GO:0055114);molecular_function:oxidoreductase activity(GO:0016491)
LOC_Os09g29130	1858	33	1.04	19	0.56	21	0.65	93	3.04	126	3.5	55	1.6	62.3009	2.01017	0.388487	5.17434	2.28717e-07	6.07279e-06	Ups	LOC_Os09g29130	_	_
LOC_Os12g32330	5347	52	2.39	53	2.3	34	1.55	87	4.15	159	6.46	115	4.88	86.9476	1.61285	0.311736	5.17379	2.29398e-07	6.08383e-06	Ups	LOC_Os12g32330	K13348	cellular_component:integral component of membrane(GO:0016021)
LOC_Os02g09980	917	3	0.19	7	0.42	7	0.44	25	1.65	44	2.48	29	1.71	20.6589	2.35897	0.456026	5.17288	2.30512e-07	6.1063e-06	Ups	LOC_Os02g09980	_	_
LOC_Os07g33270	1109	1799	94.91	1601	79.55	1544	80.45	619	33.85	346	16.12	572	27.83	1000.17	-1.25372	0.242443	-5.17121	2.32588e-07	6.15418e-06	Down	LOC_Os07g33270	_	_
LOC_Os03g43930	5851	1474	26.53	1883	31.92	1508	26.8	2144	39.99	3147	50.01	2456	40.76	2139.64	1.01463	0.196242	5.17029	2.33728e-07	6.17722e-06	Ups	LOC_Os03g43930	K09338	molecular_function:DNA binding(GO:0003677);molecular_function:lipid binding(GO:0008289)
LOC_Os11g34370	3346	318	12.69	457	17.18	460	18.13	643	26.6	949	33.44	649	23.89	595.375	1.18953	0.230083	5.16999	2.34106e-07	6.18008e-06	Ups	LOC_Os11g34370	_	biological_process:lipid metabolic process(GO:0006629)
LOC_Os07g43350	4644	229	3.69	143	2.17	173	2.75	44	0.73	46	0.65	56	0.83	105.892	-1.45015	0.28054	-5.16912	2.352e-07	6.20181e-06	Down	LOC_Os07g43350	_	molecular_function:protein binding(GO:0005515);biological_process:protein phosphorylation(GO:0006468);molecular_function:ATP binding(GO:0005524);molecular_function:protein kinase activity(GO:0004672)
LOC_Os06g39880	2535	33	0.9	33	0.85	25	0.67	108	3.04	81	1.95	68	1.71	61.6742	1.72367	0.333514	5.16822	2.36336e-07	6.2246e-06	Ups	LOC_Os06g39880	K15639	biological_process:oxidation-reduction process(GO:0055114);molecular_function:heme binding(GO:0020037);molecular_function:oxidoreductase activity, acting on paired donors, with incorporation or reduction of molecular oxygen(GO:0016705);molecular_function:iron ion binding(GO:0005506)
LOC_Os02g47600	4895	1177	57.39	1767	81.14	2208	106.32	2839	143.47	4021	173.11	3198	143.8	2610.73	1.27883	0.247495	5.16708	2.37777e-07	6.25536e-06	Ups	LOC_Os02g47600	K01507	biological_process:phosphate-containing compound metabolic process(GO:0006796);cellular_component:cytoplasm(GO:0005737);molecular_function:inorganic diphosphatase activity(GO:0004427);molecular_function:magnesium ion binding(GO:0000287)
LOC_Os01g27880	4602	303	10.13	216	6.8	385	12.71	484	16.77	1083	31.97	677	20.87	546.378	1.55653	0.301276	5.16646	2.38565e-07	6.26891e-06	Ups	LOC_Os01g27880	_	molecular_function:sucrose-phosphate phosphatase activity(GO:0050307);biological_process:sucrose biosynthetic process(GO:0005986)
LOC_Os03g20380	5712	2107	16.87	1656	12.49	2554	20.2	3182	26.41	5576	39.43	3928	29.01	3267.5	1.30497	0.252887	5.16029	2.46565e-07	6.44953e-06	Ups	LOC_Os03g20380	_	biological_process:signal transduction(GO:0007165);biological_process:protein phosphorylation(GO:0006468);molecular_function:protein kinase activity(GO:0004672)
LOC_Os01g61070	800	56	6.3	42	4.45	65	7.22	109	12.71	336	33.38	146	15.15	133.289	1.9637	0.38059	5.15961	2.47465e-07	6.46569e-06	Ups	LOC_Os01g61070	_	molecular_function:metal ion binding(GO:0046872);biological_process:metal ion transport(GO:0030001)
LOC_Os09g32640	2825	329	14.6	298	12.46	283	12.41	531	24.43	621	24.34	425	17.4	427.094	1.13188	0.219503	5.15659	2.51489e-07	6.56335e-06	Ups	LOC_Os09g32640	_	biological_process:oxidation-reduction process(GO:0055114);molecular_function:oxidoreductase activity(GO:0016491);molecular_function:zinc ion binding(GO:0008270)
LOC_Os01g03040	4484	1642	91.58	2352	123.55	2248	123.83	2762	159.67	3957	194.88	3364	173.04	2768.01	1.03233	0.200207	5.15629	2.51895e-07	6.56646e-06	Ups	LOC_Os01g03040	_	_
LOC_Os01g16170	6912	801	14.4	1858	31.46	2048	36.36	2948	54.92	4768	75.68	4173	69.18	2872.89	1.58455	0.307671	5.15015	2.60276e-07	6.77724e-06	Ups	LOC_Os01g16170	_	_
LOC_Os06g48960	2154	711	41.85	1107	61.37	1205	70.05	1390	84.8	2484	129.1	2136	115.95	1543.59	1.29255	0.251075	5.14808	2.63169e-07	6.84479e-06	Ups	LOC_Os06g48960	_	_
LOC_Os10g07420	447	13	1.7	27	3.33	14	1.81	65	8.82	79	9.13	49	5.92	43.9821	1.96427	0.381681	5.14637	2.65572e-07	6.89945e-06	Ups	LOC_Os10g07420	_	molecular_function:protein binding(GO:0005515)
LOC_Os02g51070	5323	6518	119.03	5897	101.42	5085	91.71	7964	150.73	12307	198.44	9213	155.16	8005.3	1.08378	0.210619	5.14568	2.66557e-07	6.91721e-06	Ups	LOC_Os02g51070	K00703	_
LOC_Os02g29550	7139	1138	17.13	2040	28.91	2236	33.23	2933	45.75	4497	59.75	3734	51.82	2846.66	1.34432	0.261419	5.14241	2.71237e-07	7.03068e-06	Ups	LOC_Os02g29550	_	biological_process:regulation of transcription, DNA-templated(GO:0006355);molecular_function:sequence-specific DNA binding transcription factor activity(GO:0003700);biological_process:multicellular organismal development(GO:0007275)
LOC_Os04g45000	1660	1470	32.71	2038	42.72	1492	32.79	2058	47.47	3649	71.71	3341	68.57	2386.06	1.17097	0.227772	5.14098	2.7331e-07	7.07643e-06	Ups	LOC_Os04g45000	K15095	molecular_function:oxidoreductase activity(GO:0016491);biological_process:metabolic process(GO:0008152)
LOC_Os01g40870	6071	551	16.34	578	16.14	564	16.52	635	19.52	1107	28.99	1298	35.5	800.589	1.1493	0.223634	5.13918	2.75942e-07	7.1365e-06	Ups	LOC_Os01g40870	K12355	biological_process:oxidation-reduction process(GO:0055114);molecular_function:oxidoreductase activity(GO:0016491);biological_process:metabolic process(GO:0008152)
LOC_Os03g29760	5587	2309	58.81	3180	76.29	3598	90.51	1056	27.88	649	14.6	1057	24.83	1820.03	-1.27933	0.249014	-5.1376	2.78274e-07	7.18868e-06	Down	LOC_Os03g29760	K08064	biological_process:regulation of transcription, DNA-templated(GO:0006355);molecular_function:sequence-specific DNA binding transcription factor activity(GO:0003700)
LOC_Os02g49760	4952	2865	31.92	1674	17.57	1717	18.89	600	6.93	442	4.35	731	7.51	1234.53	-1.38318	0.269253	-5.13711	2.78996e-07	7.19923e-06	Down	LOC_Os02g49760	K03549	biological_process:potassium ion transmembrane transport(GO:0071805);cellular_component:membrane(GO:0016020);molecular_function:potassium ion transmembrane transporter activity(GO:0015079)
LOC_Os06g03560	3649	601	13.19	714	14.76	947	20.53	1049	23.86	1476	28.6	1308	26.47	1036.47	1.09146	0.212514	5.13596	2.80713e-07	7.22725e-06	Ups	LOC_Os06g03560	_	biological_process:transmembrane transport(GO:0055085)
LOC_Os06g16240	1800	137	4.65	120	3.84	99	3.32	159	5.6	286	8.58	309	9.68	189.694	1.35744	0.264548	5.13116	2.87964e-07	7.39732e-06	Ups	LOC_Os06g16240	_	molecular_function:protein binding(GO:0005515);molecular_function:oxidoreductase activity(GO:0016491);biological_process:metabolic process(GO:0008152);molecular_function:intramolecular lyase activity(GO:0016872)
LOC_Os03g12890	3350	324	4.72	279	3.83	738	10.61	1374	20.73	1091	14.02	1174	15.76	875.313	1.66996	0.326005	5.12248	3.01538e-07	7.72868e-06	Ups	LOC_Os03g12890	K00826	biological_process:metabolic process(GO:0008152);molecular_function:catalytic activity(GO:0003824)
ChrSy.fgenesh.gene.25	1131	486	36.74	276	19.65	173	12.92	55	4.31	15	1	54	3.76	158.653	-2.1671	0.423518	-5.1169	3.10594e-07	7.94903e-06	Down	ChrSy.fgenesh.gene.25	_	_
LOC_Os05g36930	4531	398	8.93	413	8.73	372	8.24	90	2.09	115	2.28	184	3.81	241.391	-1.20471	0.235444	-5.11676	3.10829e-07	7.94903e-06	Down	LOC_Os05g36930	_	_
LOC_Os05g34630	3569	1300	42.85	1736	53.89	1512	49.22	2118	72.36	3115	90.66	2255	68.55	2048.31	1.06077	0.207402	5.11458	3.14446e-07	8.03258e-06	Ups	LOC_Os05g34630	_	_
LOC_Os09g19229	22879	54	1.1	64	1.23	66	1.33	11	0.23	11	0.2	12	0.23	32.7813	-1.84868	0.361664	-5.11159	3.19461e-07	8.1516e-06	Down	LOC_Os09g19229	_	biological_process:protein phosphorylation(GO:0006468);molecular_function:protein kinase activity(GO:0004672)
LOC_Os01g73220	1654	256	11.78	92	3.99	106	4.82	17	0.81	12	0.49	31	1.32	77.036	-2.18432	0.427518	-5.1093	3.23357e-07	8.24182e-06	Down	LOC_Os01g73220	K00430	biological_process:oxidation-reduction process(GO:0055114);molecular_function:heme binding(GO:0020037);biological_process:response to oxidative stress(GO:0006979);molecular_function:peroxidase activity(GO:0004601)
LOC_Os05g50380	5484	659	16.01	2002	45.8	3291	78.94	238	5.99	350	7.51	378	8.47	1029.54	-1.983	0.388197	-5.10824	3.25179e-07	8.27906e-06	Down	LOC_Os05g50380	K00975	molecular_function:nucleotidyltransferase activity(GO:0016779);biological_process:biosynthetic process(GO:0009058)
LOC_Os08g40110	3961	444	11.79	716	17.91	717	18.81	875	24.09	1360	31.89	1156	28.31	897.557	1.1756	0.23017	5.10754	3.26379e-07	8.30039e-06	Ups	LOC_Os08g40110	K14677	molecular_function:hydrolase activity(GO:0016787);biological_process:metabolic process(GO:0008152)
LOC_Os04g58330	3490	425	18.87	731	30.56	616	27.01	942	43.34	1139	44.65	949	38.85	819.155	1.11411	0.218339	5.10266	3.34921e-07	8.49876e-06	Ups	LOC_Os04g58330	_	cellular_component:integral component of membrane(GO:0016021)
LOC_Os07g46780	6626	442	8.34	518	9.2	830	15.47	866	16.94	1686	28.09	1463	25.46	997.424	1.43304	0.280896	5.10166	3.36683e-07	8.52955e-06	Ups	LOC_Os07g46780	K03834	biological_process:amino acid transmembrane transport(GO:0003333)
LOC_Os07g30610	1780	141	4.63	242	7.49	222	7.21	365	12.43	485	14.08	337	10.22	308.639	1.29078	0.253017	5.10155	3.36879e-07	8.52955e-06	Ups	LOC_Os07g30610	_	molecular_function:transferase activity, transferring hexosyl groups(GO:0016758);biological_process:metabolic process(GO:0008152)
LOC_Os07g02590	2810	57	0.89	82	1.21	77	1.19	101	1.64	214	2.96	210	3.04	127.273	1.52472	0.299125	5.09727	3.44584e-07	8.71291e-06	Ups	LOC_Os07g02590	_	molecular_function:protein binding(GO:0005515);molecular_function:oxidoreductase activity(GO:0016491);biological_process:metabolic process(GO:0008152);molecular_function:intramolecular lyase activity(GO:0016872)
LOC_Os01g53060	2328	390	9.17	299	6.63	346	8.04	557	13.58	846	17.57	534	11.59	511.274	1.22193	0.23973	5.09711	3.44881e-07	8.71291e-06	Ups	LOC_Os01g53060	_	cellular_component:integral component of membrane(GO:0016021)
LOC_Os07g48980	1630	268	9.62	485	16.4	385	13.65	852	31.7	1202	38.1	589	19.5	660.325	1.50311	0.295288	5.09032	3.57459e-07	9.01081e-06	Ups	LOC_Os07g48980	K05953	biological_process:nicotianamine biosynthetic process(GO:0030418);molecular_function:nicotianamine synthase activity(GO:0030410)
LOC_Os12g08700	2993	4	0.43	6	0.61	0	0	24	2.67	41	3.88	24	2.37	18.0422	2.59982	0.51124	5.08532	3.67008e-07	9.2258e-06	Ups	LOC_Os12g08700	_	_
LOC_Os01g74470	8540	414	4.67	315	3.34	320	3.56	123	1.44	74	0.74	110	1.14	208.936	-1.32867	0.26128	-5.08522	3.67196e-07	9.2258e-06	Down	LOC_Os01g74470	K05658	molecular_function:ATPase activity(GO:0016887);molecular_function:ATP binding(GO:0005524);biological_process:transmembrane transport(GO:0055085);molecular_function:ATPase activity, coupled to transmembrane movement of substances(GO:0042626);cellular_component:integral component of membrane(GO:0016021);biological_process:transport(GO:0006810)
LOC_Os12g44190	2169	116	3.27	54	1.44	21	0.59	2	0.06	0	0	6	0.16	29.1915	-2.7922	0.549513	-5.08122	3.75013e-07	9.39131e-06	Down	LOC_Os12g44190	_	molecular_function:ATP binding(GO:0005524)
LOC_Os08g30540	1051	21	2.15	23	2.22	21	2.12	44	4.66	105	9.48	68	6.41	49.4805	1.87322	0.369148	5.07443	3.88654e-07	9.7223e-06	Ups	LOC_Os08g30540	_	molecular_function:protein binding(GO:0005515);molecular_function:oxidoreductase activity(GO:0016491);biological_process:metabolic process(GO:0008152);molecular_function:intramolecular lyase activity(GO:0016872);molecular_function:iron-sulfur cluster binding(GO:0051536);molecular_function:electron carrier activity(GO:0009055)
LOC_Os03g15960	1035	1677	48.38	871	23.67	666	18.98	226	6.76	219	5.58	318	8.46	607.09	-1.59505	0.314483	-5.07199	3.93677e-07	9.83719e-06	Down	LOC_Os03g15960	K13993	_
LOC_Os07g22600	6456	414	13.9	568	17.97	531	17.61	715	24.89	1139	33.78	783	24.25	708.288	1.13333	0.223708	5.0661	4.0605e-07	1.01353e-05	Ups	LOC_Os07g22600	K00797	_
LOC_Os01g59760	2999	244	9.9	193	7.38	182	7.29	52	2.19	15	0.54	45	1.68	110.342	-1.86563	0.368388	-5.06432	4.0986e-07	1.02193e-05	Down	LOC_Os01g59760	K14432	molecular_function:sequence-specific DNA binding(GO:0043565);biological_process:regulation of transcription, DNA-templated(GO:0006355);molecular_function:sequence-specific DNA binding transcription factor activity(GO:0003700)
LOC_Os01g63444	6021	107	0.9	130	1.03	137	1.14	201	1.75	266	1.97	198	1.53	177.9	1.15975	0.229061	5.06307	4.12561e-07	1.02643e-05	Ups	LOC_Os01g63444	_	_
LOC_Os05g41130	2000	350	11.1	492	14.69	373	11.68	484	15.91	728	20.38	759	22.2	537.851	1.02817	0.203365	5.05579	4.28614e-07	1.06406e-05	Ups	LOC_Os05g41130	_	_
LOC_Os04g33310	1509	354	28.65	460	35.06	397	31.73	131	10.99	106	7.57	183	13.66	251.469	-1.1223	0.222007	-5.05524	4.29852e-07	1.06598e-05	Down	LOC_Os04g33310	_	_
LOC_Os03g24160	4485	93	1.91	189	3.65	248	5.02	527	11.19	538	9.74	345	6.52	341.857	1.65757	0.328057	5.05269	4.3562e-07	1.07911e-05	Ups	LOC_Os03g24160	K00889	biological_process:phosphatidylinositol metabolic process(GO:0046488);molecular_function:phosphatidylinositol phosphate kinase activity(GO:0016307)
LOC_Os03g56280	3685	28536	1075.07	32655	1158.71	32384	1204.91	35175	1373.52	60625	2016.74	54276	1885.86	41165.6	1.01155	0.200242	5.05166	4.37995e-07	1.08382e-05	Ups	LOC_Os03g56280	K00026	biological_process:oxidation-reduction process(GO:0055114);molecular_function:oxidoreductase activity(GO:0016491);molecular_function:oxidoreductase activity, acting on the CH-OH group of donors, NAD or NADP as acceptor(GO:0016616);biological_process:carboxylic acid metabolic process(GO:0019752)
LOC_Os03g63420	2212	933	57.95	1425	83.36	1420	87.1	1931	124.31	2538	139.19	1961	112.33	1741.37	1.1057	0.218921	5.0507	4.40184e-07	1.08807e-05	Ups	LOC_Os03g63420	_	biological_process:cell redox homeostasis(GO:0045454);molecular_function:protein disulfide oxidoreductase activity(GO:0015035);molecular_function:electron carrier activity(GO:0009055)
LOC_Os03g63410	3943	191	4.53	162	3.62	160	3.75	295	7.25	368	7.7	255	5.58	245.922	1.16795	0.231451	5.04621	4.50669e-07	1.11039e-05	Ups	LOC_Os03g63410	K02358	molecular_function:GTP binding(GO:0005525)
LOC_Os06g10350	1698	29	1.39	21	0.95	41	1.94	73	3.62	146	6.17	80	3.53	68.8377	1.85883	0.368589	5.04311	4.58021e-07	1.12729e-05	Ups	LOC_Os06g10350	K09422	_
LOC_Os06g12020	3999	151	7.7	178	8.54	196	9.87	57	3.01	56	2.52	49	2.3	105.836	-1.25769	0.249658	-5.03766	4.71267e-07	1.15741e-05	Down	LOC_Os06g12020	_	_
LOC_Os04g57560	4077	888	24.3	1352	34.85	1648	44.54	2327	66	3205	77.44	2185	55.15	2000.25	1.30171	0.259152	5.02295	5.08836e-07	1.24701e-05	Ups	LOC_Os04g57560	K17839	_
LOC_Os02g52860	3969	1241	44.44	2403	81.04	2120	74.97	3220	119.5	4259	134.66	3483	115.02	2866.56	1.24719	0.248299	5.02295	5.08841e-07	1.24701e-05	Ups	LOC_Os02g52860	K15102	_
LOC_Os02g26400	4778	233	8.27	246	8.22	244	8.55	275	10.11	471	14.76	504	16.49	333.737	1.10289	0.219824	5.01716	5.24405e-07	1.28241e-05	Ups	LOC_Os02g26400	_	molecular_function:nuclease activity(GO:0004518)
LOC_Os11g38250	1802	1	0.04	6	0.2	3	0.11	20	0.74	29	0.91	25	0.82	15.1498	2.48191	0.495165	5.01229	5.37849e-07	1.31389e-05	Ups	LOC_Os11g38250	_	_
LOC_Os07g47090	3103	442	18.33	460	17.96	279	11.43	527	22.65	1012	37.05	879	33.62	615.74	1.31927	0.263405	5.00851	5.48534e-07	1.33856e-05	Ups	LOC_Os07g47090	_	_
LOC_Os07g35020	432	124	16.79	334	42.6	150	20.06	383	53.76	594	71.04	593	74.07	376.352	1.60348	0.320237	5.00717	5.52352e-07	1.34645e-05	Ups	LOC_Os07g35020	_	molecular_function:protein binding(GO:0005515);molecular_function:oxidoreductase activity(GO:0016491);biological_process:metabolic process(GO:0008152);molecular_function:intramolecular lyase activity(GO:0016872)
LOC_Os01g10280	6763	219	3.17	187	2.55	233	3.33	267	4	431	5.5	391	5.22	293.434	1.08904	0.217554	5.00584	5.56184e-07	1.35435e-05	Ups	LOC_Os01g10280	_	biological_process:'de novo' IMP biosynthetic process(GO:0006189)
LOC_Os06g44230	9917	151	2.36	195	2.87	210	3.24	375	6.07	459	6.33	270	3.89	287.537	1.30725	0.261166	5.00544	5.57355e-07	1.35576e-05	Ups	LOC_Os06g44230	K00960,K10908	biological_process:transcription, DNA-templated(GO:0006351);molecular_function:DNA-directed RNA polymerase activity(GO:0003899);molecular_function:DNA binding(GO:0003677)
LOC_Os07g03120	1213	1	0.05	1	0.05	0	0	12	0.6	29	1.24	11	0.49	10.0111	2.84194	0.568632	4.99784	5.79747e-07	1.40724e-05	Ups	LOC_Os07g03120	_	_
LOC_Os07g08840	1990	5139	184.46	5812	196.49	4238	150.23	10044	373.67	13462	426.67	7088	234.64	7940.01	1.32453	0.265143	4.99554	5.86714e-07	1.42054e-05	Ups	LOC_Os07g08840	K03671	biological_process:cell redox homeostasis(GO:0045454);molecular_function:protein disulfide oxidoreductase activity(GO:0015035);biological_process:glycerol ether metabolic process(GO:0006662)
LOC_Os09g35940	1811	221	7.5	286	9.14	519	17.38	771	27.1	999	29.92	666	20.83	603.702	1.5151	0.303299	4.99541	5.87116e-07	1.42054e-05	Ups	LOC_Os09g35940	_	biological_process:oxidation-reduction process(GO:0055114);molecular_function:heme binding(GO:0020037);molecular_function:oxidoreductase activity, acting on paired donors, with incorporation or reduction of molecular oxygen(GO:0016705);molecular_function:iron ion binding(GO:0005506)
LOC_Os01g61120	4920	2227	49.54	3117	65.31	3211	70.55	3594	82.87	6928	136.09	5632	115.55	4211.13	1.22348	0.244937	4.99509	5.88097e-07	1.42054e-05	Ups	LOC_Os01g61120	_	_
LOC_Os06g44610	3882	624	33.71	716	36.43	626	33.4	257	14.39	134	6.39	156	7.77	386.314	-1.369	0.274071	-4.99505	5.88216e-07	1.42054e-05	Down	LOC_Os06g44610	_	_
LOC_Os07g47100	4924	952	17.11	728	12.32	753	13.37	266	4.96	165	2.62	326	5.4	491.547	-1.26154	0.252561	-4.99501	5.88328e-07	1.42054e-05	Down	LOC_Os07g47100	_	biological_process:transmembrane transport(GO:0055085);cellular_component:integral component of membrane(GO:0016021);molecular_function:solute:proton antiporter activity(GO:0015299);biological_process:cation transport(GO:0006812)
LOC_Os06g11040	4833	433	14.48	778	24.51	785	25.93	1073	37.2	1562	46.14	1191	36.74	998.113	1.2545	0.251228	4.99348	5.9302e-07	1.43023e-05	Ups	LOC_Os06g11040	_	_
LOC_Os02g45320	3194	639	20.22	751	22.38	783	24.47	807	26.47	1408	39.34	1480	43.19	991.444	1.08172	0.216635	4.99329	5.93587e-07	1.43023e-05	Ups	LOC_Os02g45320	_	_
LOC_Os01g29740	4683	133	9.79	198	13.72	170	12.36	225	17.16	345	22.42	303	20.57	233.562	1.12588	0.225521	4.99236	5.9646e-07	1.43564e-05	Ups	LOC_Os01g29740	_	_
LOC_Os09g02710	3691	766	34.72	1047	44.69	1407	62.97	1537	72.2	2099	84	2182	91.2	1538.04	1.16841	0.234134	4.99036	6.02668e-07	1.44906e-05	Ups	LOC_Os09g02710	_	_
LOC_Os08g37020	2347	11	1.36	28	3.26	17	2.07	40	5.12	73	7.96	109	12.41	48.3374	2.01961	0.404805	4.9891	6.06614e-07	1.45576e-05	Ups	LOC_Os08g37020	_	molecular_function:protein binding(GO:0005515);molecular_function:oxidoreductase activity(GO:0016491);biological_process:metabolic process(GO:0008152);molecular_function:intramolecular lyase activity(GO:0016872);molecular_function:iron-sulfur cluster binding(GO:0051536);molecular_function:electron carrier activity(GO:0009055)
LOC_Os03g02970	9765	935	8.31	1009	8.45	1314	11.53	1469	13.53	2094	16.43	1696	13.9	1446.68	1.02767	0.205985	4.98906	6.06727e-07	1.45576e-05	Ups	LOC_Os03g02970	K11592	molecular_function:endoribonuclease activity, producing 5'-phosphomonoesters(GO:0016891);molecular_function:protein binding(GO:0005515);biological_process:RNA processing(GO:0006396);molecular_function:ribonuclease III activity(GO:0004525);molecular_function:RNA binding(GO:0003723)
LOC_Os02g02890	1078	22546	1223.68	18394	940.27	14605	782.85	27148	1527.18	40904	1960.27	30878	1545.62	26419.4	1.1521	0.230944	4.98866	6.07996e-07	1.45728e-05	Ups	LOC_Os02g02890	K01802	biological_process:protein folding(GO:0006457);molecular_function:peptidyl-prolyl cis-trans isomerase activity(GO:0003755);biological_process:protein peptidyl-prolyl isomerization(GO:0000413)
LOC_Os06g28970	3575	274	19.31	428	28.42	478	33.28	597	43.62	836	52.04	676	43.95	561.596	1.1637	0.233536	4.98296	6.26203e-07	1.49779e-05	Ups	LOC_Os06g28970	_	_
LOC_Os02g13560	5240	1911	28.48	3391	47.6	2892	42.56	3694	57.06	5293	69.65	5540	76.14	3855.56	1.14584	0.229985	4.98226	6.28464e-07	1.50163e-05	Ups	LOC_Os02g13560	_	biological_process:transmembrane transport(GO:0055085);cellular_component:integral component of membrane(GO:0016021);molecular_function:transmembrane transporter activity(GO:0022857)
LOC_Os03g20480	636	7	0.64	8	0.69	13	1.18	34	3.24	37	3.01	38	3.22	24.3028	2.01332	0.404216	4.9808	6.33225e-07	1.51143e-05	Ups	LOC_Os03g20480	_	_
LOC_Os12g11980	207	24	6.78	69	18.37	80	22.33	4	1.17	4	1	8	2.09	27.6451	-2.40081	0.482102	-4.97988	6.36221e-07	1.517e-05	Down	LOC_Os12g11980	_	_
LOC_Os11g26760	890	196	14.42	137	9.5	72	5.23	27	2.06	19	1.23	22	1.49	71.3273	-1.9319	0.388083	-4.97806	6.42231e-07	1.52974e-05	Down	LOC_Os11g26760	_	biological_process:response to water(GO:0009415);biological_process:response to stress(GO:0006950)
LOC_Os08g24360	2413	54	7.31	95	12.12	92	12.31	124	17.41	181	21.65	219	27.35	130.821	1.39272	0.279855	4.97658	6.47165e-07	1.53989e-05	Ups	LOC_Os08g24360	_	_
LOC_Os04g49570	4830	905	12.57	1256	16.43	1680	23.04	1807	26.01	2505	30.72	2841	36.39	1870.18	1.20296	0.241762	4.9758	6.49794e-07	1.54454e-05	Ups	LOC_Os04g49570	K05387	cellular_component:membrane(GO:0016020);molecular_function:ionotropic glutamate receptor activity(GO:0004970)
LOC_Os03g55590	2825	2115	22.61	1317	13.26	577	6.09	3293	36.49	6449	60.89	3882	38.28	3114.28	1.88243	0.37836	4.97524	6.51685e-07	1.54607e-05	Ups	LOC_Os03g55590	_	molecular_function:protein binding(GO:0005515);molecular_function:oxidoreductase activity(GO:0016491);biological_process:metabolic process(GO:0008152)
LOC_Os01g31920	3766	4	0.33	5	0.39	4	0.33	19	1.62	34	2.47	25	1.9	16.3312	2.34495	0.471328	4.97521	6.51785e-07	1.54607e-05	Ups	LOC_Os01g31920	_	_
LOC_Os02g49790	2488	0	0	6	0.19	0	0	48	1.66	56	1.65	13	0.4	23.2212	2.82532	0.568163	4.97272	6.60198e-07	1.5644e-05	Ups	LOC_Os02g49790	_	biological_process:malate transport(GO:0015743)
LOC_Os03g17070	1081	21950	1188.02	15170	773.31	15409	823.65	26707	1498.2	35496	1696.38	28041	1399.72	24411.7	1.10578	0.222648	4.96649	6.81751e-07	1.61103e-05	Ups	LOC_Os03g17070	K02109	cellular_component:proton-transporting ATP synthase complex, coupling factor F(o)(GO:0045263);biological_process:ATP synthesis coupled proton transport(GO:0015986);molecular_function:hydrogen ion transmembrane transporter activity(GO:0015078)
LOC_Os12g13910	1570	533	19.86	462	16.22	298	10.97	89	3.44	96	3.16	170	5.84	251.443	-1.42448	0.286847	-4.96601	6.83454e-07	1.61284e-05	Down	LOC_Os12g13910	_	_
LOC_Os05g30250	4504	2356	61.07	3763	91.88	3653	93.52	4198	112.79	7185	164.46	6557	156.76	4712.27	1.1882	0.239284	4.96566	6.84691e-07	1.6141e-05	Ups	LOC_Os05g30250	K01188	biological_process:carbohydrate metabolic process(GO:0005975);molecular_function:hydrolase activity, hydrolyzing O-glycosyl compounds(GO:0004553)
LOC_Os05g01110	2460	1161	80.39	2355	153.58	1647	112.62	3221	231.16	3544	216.67	2992	191.06	2562.55	1.24386	0.250542	4.96469	6.88101e-07	1.62047e-05	Ups	LOC_Os05g01110	K02902	biological_process:translation(GO:0006412);cellular_component:ribosome(GO:0005840);cellular_component:intracellular(GO:0005622);molecular_function:structural constituent of ribosome(GO:0003735)
LOC_Os06g44420	882	344	22.82	183	11.43	255	16.71	401	27.57	596	34.91	578	35.36	404.421	1.29375	0.260639	4.96376	6.91427e-07	1.62663e-05	Ups	LOC_Os06g44420	_	_
LOC_Os01g54390	4629	185	6.53	183	6.09	212	7.39	283	10.36	458	14.28	306	9.96	278.568	1.17296	0.236327	4.96329	6.93078e-07	1.62883e-05	Ups	LOC_Os01g54390	_	molecular_function:RNA binding(GO:0003723)
LOC_Os03g50450	3833	292	5.52	284	5.05	215	4.01	508	9.95	569	9.49	376	6.55	387.125	1.20602	0.243017	4.9627	6.95207e-07	1.6305e-05	Ups	LOC_Os03g50450	_	biological_process:protein phosphorylation(GO:0006468);molecular_function:ATP binding(GO:0005524);molecular_function:protein kinase activity(GO:0004672)
LOC_Os07g42510	1878	39	1.47	64	2.27	56	2.08	100	3.89	102	3.38	123	4.26	83.0666	1.32677	0.267446	4.96089	7.01709e-07	1.64407e-05	Ups	LOC_Os07g42510	K09286	biological_process:regulation of transcription, DNA-templated(GO:0006355);molecular_function:sequence-specific DNA binding transcription factor activity(GO:0003700)
LOC_Os12g33130	760	26	2.94	150	15.96	101	11.27	501	58.65	2438	243.15	4220	439.6	1317.19	2.87511	0.579616	4.96037	7.03574e-07	1.64643e-05	Ups	LOC_Os12g33130	_	_
LOC_Os03g02450	2670	279	10.61	289	10.35	399	14.99	439	17.31	882	29.63	621	21.79	498.818	1.29939	0.261973	4.96002	7.04867e-07	1.64643e-05	Ups	LOC_Os03g02450	_	biological_process:oxidation-reduction process(GO:0055114);molecular_function:FMN binding(GO:0010181);molecular_function:pyridoxamine-phosphate oxidase activity(GO:0004733);biological_process:pyridoxine biosynthetic process(GO:0008615)
LOC_Os09g27950	3988	60	1.9	104	3.11	87	2.73	121	3.98	206	5.77	308	9.01	151.52	1.55796	0.314103	4.96002	7.04872e-07	1.64643e-05	Ups	LOC_Os09g27950	_	cellular_component:membrane(GO:0016020);molecular_function:galactosyltransferase activity(GO:0008378);biological_process:protein glycosylation(GO:0006486)
LOC_Os03g62110	6770	1295	30	1432	31.24	1542	35.27	1794	43.07	3320	67.9	2385	50.95	2004.48	1.13351	0.228663	4.95712	7.15442e-07	1.66941e-05	Ups	LOC_Os03g62110	K00763	_
LOC_Os03g22160	11212	3792	64.27	3731	59.56	4227	70.76	4727	83.04	8213	122.91	6447	100.78	5283.46	1.04999	0.211861	4.95605	7.19419e-07	1.67667e-05	Ups	LOC_Os03g22160	_	biological_process:guanosine tetraphosphate metabolic process(GO:0015969)
LOC_Os09g18520	1692	458	37.69	246	19.07	263	21.37	18	1.54	35	2.54	95	7.21	166.543	-2.05772	0.415208	-4.95589	7.20017e-07	1.67667e-05	Down	LOC_Os09g18520	_	biological_process:oxidation-reduction process(GO:0055114);molecular_function:oxidoreductase activity(GO:0016491)
LOC_Os04g57400	3282	523	16.41	702	20.74	670	20.76	1191	38.73	870	24.1	990	28.64	844.426	1.03764	0.209423	4.95475	7.2423e-07	1.68477e-05	Ups	LOC_Os04g57400	K00899	molecular_function:protein binding(GO:0005515);molecular_function:oxidoreductase activity(GO:0016491);biological_process:metabolic process(GO:0008152);molecular_function:intramolecular lyase activity(GO:0016872)
LOC_Os06g14350	7952	65	4.06	39	2.3	32	1.98	116	7.52	204	11.26	102	5.88	98.6763	1.79598	0.362565	4.95354	7.2877e-07	1.69361e-05	Ups	LOC_Os06g14350	_	_
LOC_Os07g38620	4918	1488	55.49	2112	74.18	2270	83.6	2503	96.74	4509	148.47	3759	129.28	2833.15	1.18751	0.239855	4.95094	7.38573e-07	1.71466e-05	Ups	LOC_Os07g38620	_	biological_process:oxidation-reduction process(GO:0055114);molecular_function:FMN binding(GO:0010181);molecular_function:pyridoxamine-phosphate oxidase activity(GO:0004733)
LOC_Os09g38080	3279	327	25.01	468	33.71	458	34.59	560	44.39	838	56.59	658	46.41	561.985	1.05129	0.212531	4.94653	7.55484e-07	1.75037e-05	Ups	LOC_Os09g38080	_	_
LOC_Os06g05430	590	116	11.5	100	9.34	149	14.59	201	20.66	304	26.62	214	19.57	186.605	1.28078	0.259116	4.94288	7.6976e-07	1.77985e-05	Ups	LOC_Os06g05430	_	_
LOC_Os04g42330	6056	381	7.94	317	6.22	341	7.01	130	2.81	103	1.89	147	2.82	220.505	-1.04972	0.212705	-4.93508	8.01195e-07	1.8488e-05	Down	LOC_Os04g42330	K16569	cellular_component:microtubule organizing center(GO:0005815);cellular_component:spindle pole(GO:0000922);biological_process:microtubule cytoskeleton organization(GO:0000226)
LOC_Os05g50710	1334	290	13.88	505	22.77	472	22.32	578	28.68	778	32.89	818	36.12	583.447	1.10429	0.223884	4.93243	8.12147e-07	1.87161e-05	Ups	LOC_Os05g50710	_	_
LOC_Os12g43664	3954	66	1.69	79	1.9	92	2.32	115	3.05	169	3.81	161	3.8	116.394	1.21571	0.24683	4.92531	8.42287e-07	1.93671e-05	Ups	LOC_Os12g43664	K00854	molecular_function:phosphotransferase activity, alcohol group as acceptor(GO:0016773);biological_process:carbohydrate metabolic process(GO:0005975)
LOC_Os04g47290	5683	582	12.31	512	10.2	766	16	840	18.41	2086	38.95	1340	26.13	1056.61	1.45365	0.295145	4.92522	8.42673e-07	1.93671e-05	Ups	LOC_Os04g47290	_	biological_process:oxidation-reduction process(GO:0055114);molecular_function:oxidoreductase activity(GO:0016491)
LOC_Os02g17350	5458	891	16.75	1630	28.85	1587	29.46	1870	36.43	3008	49.92	3202	55.5	2075.39	1.27108	0.258293	4.92108	8.60663e-07	1.97608e-05	Ups	LOC_Os02g17350	_	biological_process:intracellular protein transport(GO:0006886);cellular_component:intracellular(GO:0005622)
LOC_Os09g17630	8660	69	1.27	113	1.95	155	2.81	186	3.54	290	4.7	287	4.85	189.146	1.44206	0.293103	4.91996	8.65599e-07	1.98417e-05	Ups	LOC_Os09g17630	_	molecular_function:protein binding(GO:0005515);biological_process:protein phosphorylation(GO:0006468);molecular_function:protein kinase activity(GO:0004672)
LOC_Os05g07300	3600	667	5.5	809	6.28	740	6.02	922	7.87	1792	13.04	1256	9.55	1054.23	1.15852	0.235615	4.91701	8.78778e-07	2.01162e-05	Ups	LOC_Os05g07300	_	biological_process:recognition of pollen(GO:0048544);biological_process:protein phosphorylation(GO:0006468);molecular_function:ATP binding(GO:0005524);molecular_function:protein kinase activity(GO:0004672)
LOC_Os03g19709	845	47	3.25	53	3.46	86	5.88	98	7.03	177	10.82	189	12.07	111.925	1.54501	0.314424	4.91376	8.93452e-07	2.04317e-05	Ups	LOC_Os03g19709	_	_
LOC_Os05g01730	2920	102	2.9	150	4.01	116	3.25	273	8.04	316	7.92	183	4.79	198.255	1.37448	0.280041	4.90814	9.19425e-07	2.09838e-05	Ups	LOC_Os05g01730	_	_
LOC_Os12g33150	1292	1986	387.32	4527	831.54	3173	611.15	4560	921.75	8292	1427.93	10568	1900.83	5660.36	1.51011	0.307709	4.9076	9.21975e-07	2.1021e-05	Ups	LOC_Os12g33150	_	molecular_function:protein binding(GO:0005515)
LOC_Os02g48122	1834	126	4.02	149	4.48	115	3.62	35	1.16	38	1.07	45	1.32	77.9206	-1.28762	0.26268	-4.90185	9.49389e-07	2.16246e-05	Down	LOC_Os02g48122	_	_
LOC_Os03g47470	1605	314	11.45	297	10.2	252	9.07	91	3.44	89	2.86	131	4.4	181.734	-1.07385	0.219106	-4.90107	9.53148e-07	2.16886e-05	Down	LOC_Os03g47470	_	biological_process:protein phosphorylation(GO:0006468);molecular_function:protein kinase activity(GO:0004672)
LOC_Os01g45090	1196	1	0.05	0	0	0	0	9	0.5	17	0.81	14	0.7	7.53519	2.82335	0.576176	4.90015	9.57649e-07	2.17426e-05	Ups	LOC_Os01g45090	K09422	_
LOC_Os03g20020	4557	543	13.8	750	17.95	635	15.94	744	19.6	1283	28.79	1159	27.17	864.831	1.05094	0.214478	4.9	9.58367e-07	2.17426e-05	Ups	LOC_Os03g20020	_	molecular_function:glycopeptide alpha-N-acetylgalactosaminidase activity(GO:0033926)
LOC_Os05g49300	3444	238	14.25	225	12.69	204	12.07	263	16.32	564	29.82	481	26.57	336.81	1.26005	0.257663	4.89029	1.00687e-06	2.27978e-05	Ups	LOC_Os05g49300	_	molecular_function:iron-sulfur cluster binding(GO:0051536);biological_process:iron-sulfur cluster assembly(GO:0016226);molecular_function:iron ion binding(GO:0005506)
LOC_Os01g48960	11723	8338	69.09	7073	55.2	7376	60.36	2330	20.01	611	4.47	1189	9.09	4074.52	-1.83054	0.374358	-4.8898	1.00938e-06	2.28322e-05	Down	LOC_Os01g48960	K00264	biological_process:oxidation-reduction process(GO:0055114);molecular_function:oxidoreductase activity(GO:0016491);biological_process:metabolic process(GO:0008152);molecular_function:glutamate synthase activity(GO:0015930);biological_process:nitrogen compound metabolic process(GO:0006807);molecular_function:oxidoreductase activity, acting on the CH-NH2 group of donors(GO:0016638);biological_proces…
LOC_Os12g44030	1320	61	2.7	106	4.43	93	4.07	130	5.97	186	7.28	198	8.09	132.099	1.27941	0.261665	4.8895	1.01091e-06	2.28441e-05	Ups	LOC_Os12g44030	_	molecular_function:hydrolase activity(GO:0016787)
LOC_Os02g18110	5043	8	1.26	26	3.85	31	4.82	48	7.82	116	16.11	111	16.1	59.6239	2.07016	0.423651	4.88648	1.02657e-06	2.31751e-05	Ups	LOC_Os02g18110	_	_
LOC_Os11g04030	4948	79	1.17	147	2.04	161	2.35	200	3.06	305	3.97	314	4.27	206.489	1.36134	0.27893	4.88059	1.05769e-06	2.38091e-05	Ups	LOC_Os11g04030	_	biological_process:transmembrane transport(GO:0055085);cellular_component:integral component of membrane(GO:0016021);molecular_function:transmembrane transporter activity(GO:0022857)
LOC_Os09g17600	5019	700	12.88	556	9.63	780	14.17	869	16.57	2003	32.54	1418	24.06	1085.93	1.34919	0.276441	4.88058	1.05777e-06	2.38091e-05	Ups	LOC_Os09g17600	_	cellular_component:integral component of membrane(GO:0016021)
LOC_Os11g26350	2445	145	13.79	132	11.83	148	13.91	184	18.14	452	37.97	315	27.64	236.714	1.42158	0.291328	4.87965	1.06275e-06	2.38745e-05	Ups	LOC_Os11g26350	_	_
LOC_Os04g46079	16178	29	1.29	35	1.47	30	1.32	77	3.56	96	3.78	61	2.51	57.4271	1.56333	0.320467	4.87828	1.07015e-06	2.39981e-05	Ups	LOC_Os04g46079	_	_
LOC_Os05g51380	5263	517	4.77	699	6.07	857	7.81	889	8.5	1377	11.22	1286	10.94	954.379	1.09829	0.225966	4.86043	1.1713e-06	2.62357e-05	Ups	LOC_Os05g51380	_	_
LOC_Os06g49840	4582	491	16.72	471	15.11	529	17.79	179	6.32	73	2.2	86	2.7	279.276	-1.59455	0.328092	-4.86007	1.17342e-06	2.62577e-05	Down	LOC_Os06g49840	K09264	biological_process:regulation of transcription, DNA-templated(GO:0006355);cellular_component:nucleus(GO:0005634);molecular_function:sequence-specific DNA binding transcription factor activity(GO:0003700);molecular_function:protein dimerization activity(GO:0046983);molecular_function:DNA binding(GO:0003677)
LOC_Os10g04370	1687	31	0.55	30	0.5	34	0.6	5	0.09	1	0.02	1	0.02	15.0517	-2.47171	0.508745	-4.85844	1.18313e-06	2.6449e-05	Down	LOC_Os10g04370	_	molecular_function:protein binding(GO:0005515)
LOC_Os04g46990	1663	280	9.85	423	14.02	359	12.47	793	28.92	662	20.57	505	16.39	522.501	1.22013	0.251345	4.8544	1.20753e-06	2.69419e-05	Ups	LOC_Os04g46990	K13495	molecular_function:transferase activity, transferring hexosyl groups(GO:0016758);biological_process:metabolic process(GO:0008152)
LOC_Os03g49730	3930	151	3.08	84	1.61	114	2.29	30	0.63	23	0.41	22	0.41	64.6538	-1.67272	0.344998	-4.84849	1.24403e-06	2.77293e-05	Down	LOC_Os03g49730	_	molecular_function:protein binding(GO:0005515)
LOC_Os01g54940	5438	763	30.39	710	26.63	705	27.73	851	35.13	1546	54.37	1215	44.63	982.26	1.05315	0.217436	4.84349	1.2758e-06	2.8342e-05	Ups	LOC_Os01g54940	_	biological_process:oxidation-reduction process(GO:0055114);molecular_function:oxidoreductase activity(GO:0016491);molecular_function:zinc ion binding(GO:0008270)
LOC_Os08g01330	2039	10	0.32	3	0.09	11	0.35	23	0.77	76	2.18	46	1.38	30.1944	2.32202	0.479421	4.84338	1.27646e-06	2.8342e-05	Ups	LOC_Os08g01330	_	biological_process:regulation of transcription, DNA-templated(GO:0006355);molecular_function:DNA binding(GO:0003677)
LOC_Os09g37976	1431	103	4.47	68	2.78	57	2.45	16	0.72	12	0.46	13	0.52	40.6733	-1.85375	0.382834	-4.84219	1.28419e-06	2.84858e-05	Down	LOC_Os09g37976	_	molecular_function:nutrient reservoir activity(GO:0045735)
LOC_Os10g26150	243	62	14.93	44	9.98	41	9.75	7	1.75	6	1.28	9	2	25.3158	-2.02433	0.418359	-4.83873	1.30673e-06	2.89579e-05	Down	LOC_Os10g26150	_	_
LOC_Os03g57880	2436	63	0.92	58	0.79	55	0.79	113	1.7	120	1.54	102	1.37	88.0428	1.24006	0.256352	4.83735	1.31583e-06	2.91314e-05	Ups	LOC_Os03g57880	_	biological_process:carbohydrate metabolic process(GO:0005975);molecular_function:hydrolase activity, hydrolyzing O-glycosyl compounds(GO:0004553)
LOC_Os02g06330	612	185	17.69	135	12.16	134	12.65	302	29.92	398	33.6	231	20.37	240.435	1.33377	0.275768	4.83658	1.32092e-06	2.92159e-05	Ups	LOC_Os02g06330	_	biological_process:regulation of transcription, DNA-templated(GO:0006355);molecular_function:sequence-specific DNA binding transcription factor activity(GO:0003700)
LOC_Os02g52270	2211	345	20.29	262	14.51	319	18.53	437	26.63	740	38.42	498	27.01	445.345	1.16862	0.241636	4.8363	1.3228e-06	2.92291e-05	Ups	LOC_Os02g52270	_	_
LOC_Os07g01250	3218	435	18.38	641	25.5	571	23.82	714	31.26	1324	49.39	939	36.58	788.391	1.17117	0.242237	4.83479	1.33283e-06	2.94224e-05	Ups	LOC_Os07g01250	_	_
LOC_Os01g55670	1299	206	20.09	225	20.66	240	23.11	297	30.02	504	43.4	354	31.84	311.208	1.10821	0.229393	4.83107	1.35801e-06	2.99494e-05	Ups	LOC_Os01g55670	_	_
LOC_Os01g67330	5949	468	12.81	440	11.34	701	18.95	170	4.82	176	4.25	217	5.48	336.122	-1.10719	0.229237	-4.8299	1.36604e-06	3.00642e-05	Down	LOC_Os01g67330	_	cellular_component:integral component of membrane(GO:0016021);biological_process:carbohydrate transport(GO:0008643);molecular_function:sugar:proton symporter activity(GO:0005351);cellular_component:Golgi membrane(GO:0000139)
LOC_Os01g69960	1483	86	3.39	49	1.82	63	2.45	124	5.07	125	4.35	179	6.51	107.657	1.37529	0.285124	4.8235	1.41064e-06	3.09611e-05	Ups	LOC_Os01g69960	_	_
LOC_Os01g68490	5116	31	0.45	44	0.6	62	0.89	107	1.61	107	1.37	100	1.34	78.3688	1.4642	0.303686	4.82142	1.42542e-06	3.12555e-05	Ups	LOC_Os01g68490	_	_
LOC_Os01g16340	3505	50	2.43	72	3.3	57	2.74	133	6.7	131	5.62	102	4.57	94.4567	1.33572	0.277336	4.81626	1.46272e-06	3.20428e-05	Ups	LOC_Os01g16340	_	_
LOC_Os04g56230	3725	3751	127.45	5194	166.21	5975	200.49	6294	221.65	11139	334.18	9330	292.36	7089.55	1.15596	0.240245	4.81157	1.49752e-06	3.27737e-05	Ups	LOC_Os04g56230	K00787	biological_process:isoprenoid biosynthetic process(GO:0008299)
LOC_Os03g27990	6066	4592	95.51	1867	36.57	1723	35.39	649	13.99	261	4.79	565	10.84	1466.01	-1.85411	0.385536	-4.80916	1.51564e-06	3.31388e-05	Down	LOC_Os03g27990	_	molecular_function:protein binding(GO:0005515);biological_process:protein phosphorylation(GO:0006468);molecular_function:protein kinase activity(GO:0004672)
LOC_Os01g14050	5812	1302	28.38	1086	22.3	899	19.35	420	9.49	207	3.98	284	5.71	646.259	-1.37384	0.28576	-4.80766	1.52707e-06	3.3325e-05	Down	LOC_Os01g14050	_	molecular_function:protein binding(GO:0005515)
LOC_Os04g23550	2450	38	1.03	35	0.9	30	0.81	5	0.14	1	0.02	4	0.1	16.7243	-2.32229	0.483075	-4.8073	1.52979e-06	3.33526e-05	Down	LOC_Os04g23550	_	molecular_function:protein dimerization activity(GO:0046983)
LOC_Os06g15910	3914	1981	49.98	1449	34.43	1247	31.07	507	13.26	201	4.48	428	9.96	888.793	-1.53498	0.319372	-4.80624	1.53798e-06	3.34591e-05	Down	LOC_Os06g15910	K03549	biological_process:potassium ion transmembrane transport(GO:0071805);cellular_component:membrane(GO:0016020);molecular_function:potassium ion transmembrane transporter activity(GO:0015079)
LOC_Os11g40340	3728	104	1.95	54	0.96	4	0.07	1	0.02	1	0.02	1	0.02	24.0953	-2.7982	0.582238	-4.80594	1.54025e-06	3.34591e-05	Down	LOC_Os11g40340	_	_
LOC_Os10g05690	6214	54	1.48	48	1.24	15	0.41	4	0.11	1	0.02	0	0	17.8665	-2.65314	0.552058	-4.80591	1.54052e-06	3.34591e-05	Down	LOC_Os10g05690	K13946	_
LOC_Os07g09050	4066	289	5.66	82	1.51	49	0.95	15	0.3	4	0.07	14	0.25	67.5155	-2.46446	0.513049	-4.80356	1.55867e-06	3.37893e-05	Down	LOC_Os07g09050	_	_
LOC_Os10g21020	1771	72	4.94	47	3.04	45	3.05	118	8.39	193	11.69	107	6.77	101.906	1.57746	0.328777	4.79795	1.60297e-06	3.45862e-05	Ups	LOC_Os10g21020	_	_
LOC_Os11g30500	1323	609	39.81	559	34.42	378	24.4	176	11.93	184	10.62	149	8.98	318.217	-1.17131	0.244138	-4.79772	1.60479e-06	3.45929e-05	Down	LOC_Os11g30500	K17279	_
LOC_Os03g61829	2398	75	3.41	36	1.54	25	1.12	142	6.7	204	8.2	112	4.7	105.691	1.8636	0.388535	4.79648	1.61478e-06	3.47428e-05	Ups	LOC_Os03g61829	K18551	_
LOC_Os04g30110	837	2	0.14	4	0.26	2	0.14	15	1.09	23	1.42	22	1.42	12.2306	2.42778	0.506695	4.7914	1.6562e-06	3.56005e-05	Ups	LOC_Os04g30110	_	molecular_function:polysaccharide binding(GO:0030247)
LOC_Os03g01442	2647	37	0.82	72	1.5	29	0.63	106	2.43	154	3.01	112	2.28	89.0508	1.64452	0.343371	4.78935	1.67324e-06	3.59332e-05	Ups	LOC_Os03g01442	_	_
LOC_Os07g15670	3828	549	17	596	17.39	691	21.14	705	22.63	1202	32.87	1020	29.14	805.499	1.00201	0.209377	4.78568	1.70413e-06	3.65623e-05	Ups	LOC_Os07g15670	_	biological_process:oxidation-reduction process(GO:0055114);molecular_function:oxidoreductase activity(GO:0016491);molecular_function:antioxidant activity(GO:0016209)
LOC_Os10g08540	6859	148	2.92	45	0.84	82	1.6	14	0.29	8	0.14	14	0.25	46.7475	-2.13133	0.445632	-4.78272	1.72938e-06	3.7e-05	Down	LOC_Os10g08540	_	biological_process:oxidation-reduction process(GO:0055114);molecular_function:heme binding(GO:0020037);molecular_function:oxidoreductase activity, acting on paired donors, with incorporation or reduction of molecular oxygen(GO:0016705);molecular_function:iron ion binding(GO:0005506)
LOC_Os02g33010	5742	1052	25.19	795	17.93	1234	29.19	1304	32.37	2604	55.07	2125	46.94	1557.87	1.25575	0.262575	4.78243	1.73187e-06	3.70187e-05	Ups	LOC_Os02g33010	_	_
LOC_Os01g53880	4006	371	3.7	227	2.13	262	2.58	42	0.43	76	0.67	105	0.97	165.069	-1.4906	0.31178	-4.78093	1.7449e-06	3.72625e-05	Down	LOC_Os01g53880	K14484	biological_process:regulation of transcription, DNA-templated(GO:0006355);cellular_component:nucleus(GO:0005634)
LOC_Os02g51020	1586	1811	100.15	2011	104.74	1322	72.2	2334	133.78	4327	211.29	3005	153.26	2533.39	1.21614	0.254385	4.78071	1.74674e-06	3.72671e-05	Ups	LOC_Os02g51020	_	_
LOC_Os02g45860	762	22	2.15	11	1.01	11	1.06	48	4.85	50	4.31	47	4.23	33.4521	1.83707	0.384489	4.77796	1.77084e-06	3.7676e-05	Ups	LOC_Os02g45860	_	_
LOC_Os04g23689	359	1	0.19	8	1.45	5	0.95	20	4	48	8.18	28	4.99	19.781	2.38972	0.50055	4.77419	1.80436e-06	3.83535e-05	Ups	LOC_Os04g23689	_	_
LOC_Os06g11290	1585	153	6.11	50	1.88	43	1.69	1045	43.23	562	19.8	464	17.08	431.241	2.51254	0.526344	4.77357	1.80985e-06	3.83989e-05	Ups	LOC_Os06g11290	K05894	biological_process:oxidation-reduction process(GO:0055114);molecular_function:oxidoreductase activity(GO:0016491);molecular_function:FMN binding(GO:0010181)
LOC_Os06g49120	4227	3894	100.06	2817	68.17	3509	89.05	4553	121.26	8400	190.58	5897	139.75	4973.25	1.18723	0.2489	4.76989	1.84329e-06	3.90362e-05	Ups	LOC_Os06g49120	_	molecular_function:protein binding(GO:0005515);molecular_function:oxidoreductase activity(GO:0016491);biological_process:metabolic process(GO:0008152);molecular_function:intramolecular lyase activity(GO:0016872)
LOC_Os04g44790	565	179	67.13	249	87.96	218	80.75	333	129.45	553	183.13	328	113.45	319.38	1.22553	0.256989	4.76879	1.85335e-06	3.92129e-05	Ups	LOC_Os04g44790	_	_
LOC_Os01g72205	2145	344	27.38	365	27.37	516	40.57	522	43.07	1046	73.52	794	58.29	612.897	1.24219	0.260597	4.76671	1.87259e-06	3.95836e-05	Ups	LOC_Os01g72205	K06997	_
LOC_Os03g46070	932	36	2.26	46	2.72	26	1.61	40	2.6	286	15.85	215	12.45	113.773	2.17785	0.45737	4.76168	1.91986e-06	4.05452e-05	Ups	LOC_Os03g46070	_	_
LOC_Os06g03930	3832	2753	67.85	2324	53.94	2120	51.6	534	13.64	632	13.75	1170	26.59	1464.01	-1.22188	0.256791	-4.75827	1.9526e-06	4.11606e-05	Down	LOC_Os06g03930	_	biological_process:oxidation-reduction process(GO:0055114);molecular_function:heme binding(GO:0020037);molecular_function:oxidoreductase activity, acting on paired donors, with incorporation or reduction of molecular oxygen(GO:0016705);molecular_function:iron ion binding(GO:0005506)
LOC_Os07g48830	1561	1055	20.41	645	11.75	428	8.18	122	2.45	179	3.06	236	4.21	406.555	-1.51695	0.318815	-4.75809	1.95438e-06	4.11606e-05	Down	LOC_Os07g48830	K18819	molecular_function:transferase activity, transferring glycosyl groups(GO:0016757)
LOC_Os05g27000	2255	140	9.9	24	1.6	14	0.98	3	0.22	0	0	1	0.07	26.8947	-2.7586	0.579903	-4.75701	1.96482e-06	4.13423e-05	Down	LOC_Os05g27000	_	_
LOC_Os03g25500	4272	301	19.35	558	33.79	532	33.78	586	39.05	1183	67.16	1142	67.72	733.791	1.33922	0.281589	4.75593	1.97535e-06	4.14874e-05	Ups	LOC_Os03g25500	_	biological_process:oxidation-reduction process(GO:0055114);molecular_function:heme binding(GO:0020037);molecular_function:oxidoreductase activity, acting on paired donors, with incorporation or reduction of molecular oxygen(GO:0016705);molecular_function:iron ion binding(GO:0005506)
LOC_Os02g58230	5162	1965	46.41	1403	31.21	1570	36.62	2092	51.22	3302	68.87	2811	61.24	2233.36	1.05216	0.221302	4.7544	1.99035e-06	4.17264e-05	Ups	LOC_Os02g58230	_	molecular_function:protein binding(GO:0005515)
LOC_Os02g35060	3127	114	3.57	137	4.04	98	3.03	176	5.72	224	6.2	186	5.38	159.349	1.0789	0.227023	4.75238	2.01036e-06	4.21072e-05	Ups	LOC_Os02g35060	K15430	_
LOC_Os04g41340	2609	18476	737.88	30491	1146.91	33379	1316.53	39206	1622.88	53903	1900.84	48259	1777.51	38045.5	1.10608	0.23276	4.75204	2.01377e-06	4.21402e-05	Ups	LOC_Os04g41340	K19269	molecular_function:protein binding(GO:0005515);molecular_function:oxidoreductase activity(GO:0016491);biological_process:metabolic process(GO:0008152);molecular_function:intramolecular lyase activity(GO:0016872)
LOC_Os01g43050	9335	154	3.11	132	2.51	139	2.77	49	1.03	38	0.68	43	0.8	85.6369	-1.26498	0.26625	-4.75109	2.02325e-06	4.22997e-05	Down	LOC_Os01g43050	_	biological_process:kinetochore assembly(GO:0051382);molecular_function:centromeric DNA binding(GO:0019237);cellular_component:kinetochore(GO:0000776)
LOC_Os01g66850	2830	1426	69.01	2339	106.61	2409	115.13	2607	130.76	5248	224.25	4490	200.4	3159.72	1.28677	0.270932	4.74943	2.03993e-06	4.25711e-05	Ups	LOC_Os01g66850	_	molecular_function:hydrolase activity(GO:0016787)
LOC_Os04g30420	3315	1173	48.13	927	35.82	802	32.5	1655	70.38	1621	58.73	1399	52.94	1295.17	1.02805	0.216714	4.74378	2.09766e-06	4.36169e-05	Ups	LOC_Os04g30420	_	biological_process:oxidation-reduction process(GO:0055114);molecular_function:oxidoreductase activity(GO:0016491);molecular_function:zinc ion binding(GO:0008270)
LOC_Os06g15170	2043	2345	67.16	2973	80.19	1741	49.24	797	23.66	335	8.47	311	8.21	1290.52	-1.68711	0.35625	-4.73573	2.18265e-06	4.52199e-05	Down	LOC_Os06g15170	K15397	molecular_function:transferase activity, transferring acyl groups other than amino-acyl groups(GO:0016747);biological_process:lipid biosynthetic process(GO:0008610);cellular_component:membrane(GO:0016020);biological_process:fatty acid biosynthetic process(GO:0006633)
LOC_Os09g02180	311	126	32.33	121	29.24	72	18.25	11	2.93	17	3.85	33	7.81	56.9912	-1.80577	0.38134	-4.73533	2.187e-06	4.52692e-05	Down	LOC_Os09g02180	_	_
LOC_Os11g11210	3491	490	26.84	510	26.31	491	26.56	586	33.27	1123	54.32	818	41.33	682.617	1.08178	0.228495	4.73438	2.19726e-06	4.54405e-05	Ups	LOC_Os11g11210	_	biological_process:proteolysis(GO:0006508);molecular_function:ATP-dependent peptidase activity(GO:0004176);biological_process:protein catabolic process(GO:0030163);molecular_function:ATP binding(GO:0005524);molecular_function:serine-type endopeptidase activity(GO:0004252)
LOC_Os06g50340	4429	203	3.68	194	3.31	146	2.61	273	5.13	313	5.01	275	4.6	238.85	1.00348	0.211996	4.73349	2.20695e-06	4.55997e-05	Ups	LOC_Os06g50340	_	molecular_function:protein binding(GO:0005515);biological_process:protein phosphorylation(GO:0006468);molecular_function:protein kinase activity(GO:0004672)
LOC_Os10g39460	3184	632	11.02	648	10.64	628	10.81	220	3.98	177	2.72	325	5.23	407.72	-1.00986	0.213353	-4.73328	2.20918e-06	4.56046e-05	Down	LOC_Os10g39460	_	molecular_function:protein binding(GO:0005515)
LOC_Os11g39160	7559	137	2.25	77	1.19	78	1.27	2	0.03	12	0.17	22	0.33	48.7042	-2.18901	0.463082	-4.72704	2.27818e-06	4.68181e-05	Down	LOC_Os11g39160	_	molecular_function:ADP binding(GO:0043531)
LOC_Os06g40940	6513	30757	453.4	49292	684.37	59701	869.15	65043	993.78	96190	1252.04	91995	1250.71	66878.6	1.16875	0.247392	4.72428	2.30933e-06	4.74157e-05	Ups	LOC_Os06g40940	K00281	biological_process:oxidation-reduction process(GO:0055114);biological_process:glycine catabolic process(GO:0006546);molecular_function:glycine dehydrogenase (decarboxylating) activity(GO:0004375)
LOC_Os01g04950	6297	1045	8.64	1202	9.36	1138	9.29	335	2.87	343	2.5	606	4.62	722.071	-1.01231	0.214412	-4.7213	2.34339e-06	4.8072e-05	Down	LOC_Os01g04950	K14638	cellular_component:membrane(GO:0016020);biological_process:transport(GO:0006810);molecular_function:transporter activity(GO:0005215)
LOC_Os07g41280	5368	719	16.58	927	20.14	706	16.08	325	7.77	216	4.4	323	6.87	498.998	-1.03077	0.218436	-4.71889	2.3714e-06	4.85597e-05	Down	LOC_Os07g41280	K01057	biological_process:carbohydrate metabolic process(GO:0005975)
LOC_Os01g20830	1861	336	12.94	484	17.56	603	22.94	616	24.59	1059	36.02	937	33.29	686.721	1.18201	0.250701	4.71483	2.41913e-06	4.94929e-05	Ups	LOC_Os01g20830	_	molecular_function:metal ion binding(GO:0046872);biological_process:metal ion transport(GO:0030001)
LOC_Os06g51060	1356	68	2.93	229	9.31	75	3.2	286	12.79	327	12.46	609	24.23	275.815	1.82469	0.387053	4.71432	2.42524e-06	4.95735e-05	Ups	LOC_Os06g51060	K01183	molecular_function:chitin binding(GO:0008061);biological_process:cell wall macromolecule catabolic process(GO:0016998);biological_process:chitin catabolic process(GO:0006032);molecular_function:chitinase activity(GO:0004568)
LOC_Os09g18230	12782	232	5.2	147	3.1	186	4.11	21	0.49	3	0.06	43	0.89	93.8649	-2.20835	0.468514	-4.71352	2.43476e-06	4.97238e-05	Down	LOC_Os09g18230	_	biological_process:protein phosphorylation(GO:0006468);molecular_function:protein kinase activity(GO:0004672)
LOC_Os01g55570	1881	2717	61.95	4242	91.1	4505	101.45	6308	149.08	7164	144.23	5674	119.32	5226.83	1.07995	0.229247	4.71084	2.46701e-06	5.02035e-05	Ups	LOC_Os01g55570	_	_
LOC_Os02g48350	2873	301	10.46	222	7.27	257	8.82	97	3.5	63	1.93	85	2.73	158.539	-1.23165	0.261526	-4.70947	2.48365e-06	5.04525e-05	Down	LOC_Os02g48350	K14457	molecular_function:transferase activity, transferring acyl groups other than amino-acyl groups(GO:0016747)
LOC_Os11g46870	6146	28	0.8	70	1.89	91	2.58	2	0.06	11	0.28	5	0.13	30.3538	-2.32304	0.493713	-4.70525	2.53553e-06	5.13282e-05	Down	LOC_Os11g46870	_	molecular_function:polysaccharide binding(GO:0030247);biological_process:protein phosphorylation(GO:0006468);molecular_function:protein kinase activity(GO:0004672)
LOC_Os06g28144	2218	252	11.69	372	16.26	345	15.81	121	5.82	64	2.62	92	3.94	191.148	-1.33291	0.283287	-4.70516	2.53666e-06	5.13282e-05	Down	LOC_Os06g28144	_	_
LOC_Os07g45170	1819	366	16	218	8.98	315	13.6	446	20.21	828	31.97	551	22.22	469.051	1.30272	0.276945	4.70391	2.55225e-06	5.15263e-05	Ups	LOC_Os07g45170	_	molecular_function:catalytic activity(GO:0003824);biological_process:protein dephosphorylation(GO:0006470);molecular_function:protein serine/threonine phosphatase activity(GO:0004722)
LOC_Os06g48560	1519	312	15.02	555	25.17	402	19.12	551	27.5	703	29.89	906	40.24	579.177	1.08494	0.231087	4.69496	2.66664e-06	5.36465e-05	Ups	LOC_Os06g48560	_	molecular_function:transferase activity, transferring acyl groups other than amino-acyl groups(GO:0016747)
LOC_Os07g05700	1436	13	1.97	23	3.28	16	2.39	38	5.95	51	6.81	60	8.37	34.9037	1.68873	0.359784	4.69374	2.6826e-06	5.39202e-05	Ups	LOC_Os07g05700	_	_
LOC_Os07g41160	4001	786	19.35	667	15.46	411	9.99	170	4.34	141	3.06	248	5.63	371.96	-1.30256	0.277852	-4.68797	2.75932e-06	5.53652e-05	Down	LOC_Os07g41160	_	biological_process:signal transduction(GO:0007165)
LOC_Os07g44770	3090	359	10.51	402	11.09	540	15.62	517	15.69	956	24.72	848	22.9	615.143	1.14117	0.243643	4.68377	2.81649e-06	5.63151e-05	Ups	LOC_Os07g44770	_	_
LOC_Os07g30790	5903	190	6.28	160	4.98	195	6.37	293	10.04	375	10.95	256	7.81	251.611	1.09208	0.233211	4.6828	2.82981e-06	5.6532e-05	Ups	LOC_Os07g30790	K17662	_
LOC_Os11g10980	6539	215	5.1	164	3.67	128	3	252	6.2	475	9.96	323	7.07	268.079	1.32727	0.283456	4.68246	2.83457e-06	5.65779e-05	Ups	LOC_Os11g10980	K00873	molecular_function:potassium ion binding(GO:0030955);biological_process:glycolytic process(GO:0006096);molecular_function:pyruvate kinase activity(GO:0004743);molecular_function:magnesium ion binding(GO:0000287)
LOC_Os03g09250	4132	11985	213.46	9909	166.22	7442	130.9	15716	290.12	22007	346.09	14761	242.47	14042.3	1.15763	0.247309	4.68091	2.85611e-06	5.69581e-05	Ups	LOC_Os03g09250	K01858	biological_process:phospholipid biosynthetic process(GO:0008654);biological_process:inositol biosynthetic process(GO:0006021);molecular_function:inositol-3-phosphate synthase activity(GO:0004512)
LOC_Os04g56850	6390	2	0.02	1	0.01	1	0.01	10	0.13	21	0.23	17	0.2	9.4293	2.56219	0.547727	4.67786	2.89891e-06	5.77112e-05	Ups	LOC_Os04g56850	K14486	molecular_function:DNA binding(GO:0003677);biological_process:response to hormone(GO:0009725);biological_process:regulation of transcription, DNA-templated(GO:0006355);cellular_component:nucleus(GO:0005634)
LOC_Os12g04500	1743	203	15.99	323	23.96	558	43.4	703	57.38	1042	72.45	769	55.85	623.721	1.46892	0.314252	4.67432	2.94932e-06	5.86639e-05	Ups	LOC_Os12g04500	K14492	biological_process:phosphorelay signal transduction system(GO:0000160)
LOC_Os03g16040	480	239	29.13	183	21.01	159	19.14	60	7.58	33	3.55	62	6.97	112.775	-1.42946	0.305951	-4.67219	2.98004e-06	5.92235e-05	Down	LOC_Os03g16040	K13993	molecular_function:protein binding(GO:0005515)
LOC_Os08g42610	2949	107	2.88	142	3.6	129	3.43	235	6.55	361	8.57	184	4.56	200.656	1.34094	0.287236	4.66842	3.03528e-06	6.02169e-05	Ups	LOC_Os08g42610	_	_
LOC_Os02g21009	19526	279	5.58	324	6.1	537	10.6	463	9.59	1318	23.26	1131	20.85	697.053	1.55489	0.33332	4.66486	3.0883e-06	6.12157e-05	Ups	LOC_Os02g21009	K07300	biological_process:transmembrane transport(GO:0055085);cellular_component:integral component of membrane(GO:0016021)
LOC_Os02g49326	4433	852	25.82	1011	28.85	1159	34.68	1390	43.65	2400	64.21	1508	42.14	1421.45	1.13202	0.242826	4.66185	3.13383e-06	6.20644e-05	Ups	LOC_Os02g49326	_	molecular_function:protein binding(GO:0005515)
LOC_Os08g16830	1011	196	13.3	445	28.45	449	30.1	734	51.64	879	52.68	657	41.13	580.698	1.35342	0.290446	4.65979	3.16535e-06	6.25266e-05	Ups	LOC_Os08g16830	_	molecular_function:protein binding(GO:0005515);molecular_function:oxidoreductase activity(GO:0016491);biological_process:metabolic process(GO:0008152);molecular_function:intramolecular lyase activity(GO:0016872);molecular_function:iron-sulfur cluster binding(GO:0051536);molecular_function:electron carrier activity(GO:0009055)
LOC_Os09g10010	985	4	0.38	3	0.27	4	0.38	24	2.37	21	1.77	19	1.67	13.6068	2.26359	0.485942	4.65815	3.19065e-06	6.2972e-05	Ups	LOC_Os09g10010	_	_
LOC_Os02g39950	4609	65	2.28	54	1.78	37	1.28	106	3.85	196	6.06	103	3.33	98.1487	1.5899	0.341378	4.6573	3.20384e-06	6.31779e-05	Ups	LOC_Os02g39950	_	molecular_function:calcium ion binding(GO:0005509)
LOC_Os09g37394	697	16	1.34	18	1.42	56	4.64	127	11.05	208	15.42	71	5.5	89.6096	2.10808	0.452755	4.65612	3.2223e-06	6.34873e-05	Ups	LOC_Os09g37394	_	biological_process:response to auxin(GO:0009733)
LOC_Os03g38350	800	21	1.54	10	0.69	10	0.72	22	1.67	89	5.75	107	7.22	45.3083	2.18884	0.470772	4.64948	3.32776e-06	6.53965e-05	Ups	LOC_Os03g38350	_	_
LOC_Os02g35900	3136	620	20.98	1162	37.03	975	32.58	1286	45.1	2166	64.72	1640	51.18	1339.48	1.19688	0.257666	4.6451	3.39917e-06	6.65715e-05	Ups	LOC_Os02g35900	_	biological_process:cell redox homeostasis(GO:0045454);molecular_function:protein disulfide oxidoreductase activity(GO:0015035);biological_process:glycerol ether metabolic process(GO:0006662)
LOC_Os08g01160	801	88	7.21	73	5.63	101	8.17	130	11.04	210	15.19	159	12.02	130.462	1.22734	0.264233	4.64491	3.4023e-06	6.65759e-05	Ups	LOC_Os08g01160	_	_
LOC_Os05g41630	992	35	2.28	47	2.88	58	3.72	97	6.54	114	6.54	87	5.22	75.8722	1.3718	0.295452	4.64304	3.43325e-06	6.71242e-05	Ups	LOC_Os05g41630	K03245	cellular_component:eukaryotic translation initiation factor 3 complex(GO:0005852);cellular_component:cytoplasm(GO:0005737);molecular_function:translation initiation factor activity(GO:0003743)
LOC_Os07g37280	1312	97	11.9	92	10.63	82	9.93	27	3.43	10	1.08	18	2.04	49.4415	-1.70952	0.368418	-4.64015	3.48164e-06	6.79542e-05	Down	LOC_Os07g37280	_	_
LOC_Os01g62290	3805	13210	161.02	12763	146.52	11495	138.38	4990	63.04	2339	25.17	2619	29.44	7289.6	-1.40645	0.30312	-4.63991	3.48558e-06	6.79732e-05	Down	LOC_Os01g62290	K03283	_
LOC_Os03g09110	3615	723	20.25	716	18.89	1054	29.15	1059	30.74	2111	52.21	1548	39.99	1231.94	1.21624	0.26218	4.63895	3.50188e-06	6.82114e-05	Ups	LOC_Os03g09110	_	_
LOC_Os03g55020	1487	22	0.87	25	0.93	57	2.21	95	3.87	154	5.35	84	3.05	77.2862	1.80511	0.389145	4.63866	3.50672e-06	6.82114e-05	Ups	LOC_Os03g55020	_	molecular_function:transferase activity, transferring hexosyl groups(GO:0016758);biological_process:metabolic process(GO:0008152)
LOC_Os03g08270	6994	2144	22.08	2454	23.81	3200	32.55	3078	32.86	5164	46.97	4786	45.47	3526.14	1.05815	0.228194	4.63704	3.53429e-06	6.86894e-05	Ups	LOC_Os03g08270	_	_
LOC_Os08g03600	2611	85	3.54	43	1.69	43	1.77	5	0.22	7	0.26	12	0.46	29.1681	-2.06048	0.4445	-4.63551	3.56067e-06	6.90848e-05	Down	LOC_Os08g03600	_	biological_process:transmembrane transport(GO:0055085);molecular_function:metal ion transmembrane transporter activity(GO:0046873);biological_process:metal ion transport(GO:0030001);cellular_component:membrane(GO:0016020)
LOC_Os02g40200	4178	13	0.23	3	0.05	12	0.21	20	0.36	63	0.96	92	1.47	35.6064	2.28573	0.493348	4.63309	3.60242e-06	6.98358e-05	Ups	LOC_Os02g40200	_	molecular_function:protein binding(GO:0005515);biological_process:protein phosphorylation(GO:0006468);molecular_function:ATP binding(GO:0005524);molecular_function:protein kinase activity(GO:0004672)
LOC_Os06g41010	2260	8156	292.58	6676	225.56	4361	154.5	2203	81.91	1910	60.5	2378	78.67	3978.08	-1.14296	0.246887	-4.62948	3.66582e-06	7.08849e-05	Down	LOC_Os06g41010	_	molecular_function:zinc ion binding(GO:0008270);molecular_function:DNA binding(GO:0003677)
LOC_Os12g21798	3991	347	15.5	549	23.09	326	14.38	869	40.23	813	32.06	584	24.06	602.357	1.21949	0.263512	4.62784	3.69493e-06	7.13875e-05	Ups	LOC_Os12g21798	K02984	biological_process:translation(GO:0006412);cellular_component:ribosome(GO:0005840);cellular_component:intracellular(GO:0005622);molecular_function:structural constituent of ribosome(GO:0003735)
LOC_Os10g08580	3863	526	17.21	399	12.3	450	14.54	605	20.52	951	27.48	688	20.76	616.014	1.03329	0.223453	4.62418	3.76088e-06	7.26005e-05	Ups	LOC_Os10g08580	K01669	biological_process:DNA repair(GO:0006281);molecular_function:deoxyribodipyrimidine photo-lyase activity(GO:0003904)
LOC_Os01g64670	2238	79	1.56	76	1.41	77	1.5	143	2.92	228	3.97	121	2.2	125.589	1.36605	0.295432	4.6239	3.76587e-06	7.26357e-05	Ups	LOC_Os01g64670	K01507	biological_process:phosphate-containing compound metabolic process(GO:0006796);cellular_component:cytoplasm(GO:0005737);molecular_function:inorganic diphosphatase activity(GO:0004427);molecular_function:magnesium ion binding(GO:0000287)
LOC_Os07g44050	1552	164	4.43	159	4.04	170	4.53	189	5.29	317	7.55	299	7.44	219.517	1.02706	0.222143	4.62343	3.77452e-06	7.27413e-05	Ups	LOC_Os07g44050	_	_
LOC_Os08g43230	1916	315	14.84	151	6.7	212	9.86	372	18.16	756	31.45	467	20.29	394.539	1.46854	0.317702	4.62238	3.79364e-06	7.30482e-05	Ups	LOC_Os08g43230	_	_
LOC_Os03g59430	4699	567	12.25	236	4.8	194	4.14	57	1.28	59	1.13	89	1.77	182.698	-1.7242	0.373083	-4.62151	3.80965e-06	7.32949e-05	Down	LOC_Os03g59430	K06617	_
LOC_Os01g56420	856	34	2.32	25	1.61	19	1.28	120	8.5	98	5.91	47	2.96	61.8534	1.87185	0.40515	4.62013	3.83507e-06	7.37222e-05	Ups	LOC_Os01g56420	K14686	biological_process:copper ion transmembrane transport(GO:0035434);cellular_component:integral component of membrane(GO:0016021);molecular_function:copper ion transmembrane transporter activity(GO:0005375)
LOC_Os10g40960	2022	260	12.53	349	15.84	290	13.8	120	5.99	103	4.38	88	3.91	187.6	-1.09748	0.237605	-4.61894	3.85711e-06	7.40837e-05	Down	LOC_Os10g40960	_	biological_process:oxidation-reduction process(GO:0055114);molecular_function:oxidoreductase activity(GO:0016491)
LOC_Os03g45170	5750	1217	28.8	1261	28.11	1170	27.35	309	7.58	286	5.98	627	13.69	748.099	-1.17514	0.254492	-4.61757	3.88251e-06	7.44846e-05	Down	LOC_Os03g45170	K13863	cellular_component:membrane(GO:0016020);molecular_function:amino acid transmembrane transporter activity(GO:0015171);biological_process:amino acid transmembrane transport(GO:0003333)
LOC_Os05g38880	575	25	2.54	23	2.2	24	2.41	1	0.11	3	0.27	1	0.09	11.3097	-2.42904	0.526175	-4.6164	3.90451e-06	7.4806e-05	Down	LOC_Os05g38880	_	_
LOC_Os01g12200	2307	612	29.4	863	39.04	771	36.58	864	43.02	1594	67.61	1288	57.06	1014.84	1.06031	0.229798	4.61413	3.94753e-06	7.5504e-05	Ups	LOC_Os01g12200	_	_
LOC_Os04g10530	3954	4	0.12	9	0.26	5	0.15	19	0.6	28	0.75	39	1.1	18.3047	2.11869	0.459545	4.61041	4.01885e-06	7.67399e-05	Ups	LOC_Os04g10530	K01426	molecular_function:carbon-nitrogen ligase activity, with glutamine as amido-N-donor(GO:0016884)
LOC_Os08g37490	2248	1074	51.21	1004	45.09	891	41.96	1303	64.4	2274	95.74	1463	64.34	1365.96	1.08641	0.235842	4.60652	4.0947e-06	7.79933e-05	Ups	LOC_Os08g37490	K06630	molecular_function:protein domain specific binding(GO:0019904)
LOC_Os03g37830	7142	1395	28.82	2233	43.45	2167	44.21	2340	50.11	3726	67.97	3639	69.34	2621.68	1.06424	0.231103	4.60506	4.12346e-06	7.84287e-05	Ups	LOC_Os03g37830	K03549	biological_process:potassium ion transmembrane transport(GO:0071805);cellular_component:membrane(GO:0016020);molecular_function:potassium ion transmembrane transporter activity(GO:0015079)
LOC_Os05g34830	2343	210	5.11	152	3.49	64	1.54	233	5.88	507	10.9	534	11.99	294.635	1.71017	0.371379	4.60491	4.12647e-06	7.84287e-05	Ups	LOC_Os05g34830	_	biological_process:regulation of transcription, DNA-templated(GO:0006355);molecular_function:DNA binding(GO:0003677)
LOC_Os01g62900	9866	129	2.19	113	1.81	129	2.17	225	3.97	443	6.65	191	3	214.365	1.46506	0.318156	4.60484	4.12782e-06	7.84287e-05	Ups	LOC_Os01g62900	K12657	biological_process:oxidation-reduction process(GO:0055114);molecular_function:oxidoreductase activity(GO:0016491);biological_process:metabolic process(GO:0008152)
LOC_Os02g31860	3241	506	16.39	390	11.9	589	18.84	184	6.18	190	5.44	166	4.96	315.365	-1.04499	0.227002	-4.60343	4.15586e-06	7.88958e-05	Down	LOC_Os02g31860	_	_
LOC_Os04g38840	924	15	1.13	5	0.35	20	1.49	42	3.28	73	4.85	47	3.26	35.9591	1.9977	0.434144	4.60147	4.19521e-06	7.95771e-05	Ups	LOC_Os04g38840	_	molecular_function:protein binding(GO:0005515);molecular_function:oxidoreductase activity(GO:0016491);biological_process:metabolic process(GO:0008152);molecular_function:intramolecular lyase activity(GO:0016872)
LOC_Os10g42830	4542	602	16.71	945	24.7	844	23.13	984	28.31	1742	42.69	1359	34.79	1099.36	1.0941	0.237841	4.60011	4.22269e-06	8.0032e-05	Ups	LOC_Os10g42830	_	biological_process:transmembrane transport(GO:0055085);molecular_function:transmembrane transporter activity(GO:0022857);cellular_component:integral component of membrane(GO:0016021)
LOC_Os03g04650	1879	852	26.53	769	22.55	424	13.04	221	7.13	129	3.55	217	6.23	400.632	-1.37768	0.299897	-4.59385	4.35136e-06	8.22665e-05	Down	LOC_Os03g04650	_	biological_process:oxidation-reduction process(GO:0055114);molecular_function:heme binding(GO:0020037);molecular_function:oxidoreductase activity, acting on paired donors, with incorporation or reduction of molecular oxygen(GO:0016705);molecular_function:iron ion binding(GO:0005506)
LOC_Os04g53180	822	111	7.9	97	6.5	88	6.19	21	1.55	3	0.19	20	1.31	50.9007	-1.99475	0.434639	-4.58945	4.44414e-06	8.39515e-05	Down	LOC_Os04g53180	_	_
LOC_Os01g41160	2093	196	10.06	232	11.21	261	13.23	80	4.26	46	2.08	32	1.51	129.287	-1.56348	0.341257	-4.58155	4.6155e-06	8.69733e-05	Down	LOC_Os01g41160	_	biological_process:oxidation-reduction process(GO:0055114);molecular_function:oxidoreductase activity(GO:0016491)
LOC_Os06g29430	6870	544	6.01	329	3.43	284	3.1	106	1.21	87	0.85	141	1.44	229.265	-1.34458	0.293638	-4.57904	4.67121e-06	8.7912e-05	Down	LOC_Os06g29430	K11991	molecular_function:zinc ion binding(GO:0008270)
LOC_Os04g55180	6458	3887	84.36	5164	105.55	6349	136.08	6245	140.47	9744	186.72	9250	185.14	6875.09	1.03529	0.226315	4.57455	4.77243e-06	8.97092e-05	Ups	LOC_Os04g55180	_	_
LOC_Os09g30490	750	16	1.25	22	1.62	16	1.23	54	4.37	118	8.13	37	2.66	47.0329	1.97082	0.430974	4.57295	4.80906e-06	9.03236e-05	Ups	LOC_Os09g30490	_	_
LOC_Os02g30540	5013	6	0.11	9	0.16	8	0.15	18	0.35	33	0.54	55	0.95	22.4993	2.07952	0.454921	4.57116	4.85043e-06	9.1026e-05	Ups	LOC_Os02g30540	_	molecular_function:protein binding(GO:0005515);biological_process:protein phosphorylation(GO:0006468);molecular_function:ATP binding(GO:0005524);molecular_function:protein kinase activity(GO:0004672)
LOC_Os05g25840	3963	3223	56.44	2793	46.07	3462	59.88	3587	65.11	7197	111.29	5778	93.32	4423.41	1.11076	0.243076	4.56958	4.88691e-06	9.16356e-05	Ups	LOC_Os05g25840	_	_
LOC_Os09g07570	4110	1425	73.59	2095	101.89	2187	111.54	2361	126.37	3697	168.57	3141	149.59	2523.46	1.01881	0.223149	4.56558	4.98115e-06	9.32501e-05	Ups	LOC_Os09g07570	_	biological_process:oxidation-reduction process(GO:0055114);molecular_function:oxidoreductase activity, acting on iron-sulfur proteins as donors(GO:0016730)
LOC_Os11g05556	4465	1489	31.28	1891	37.42	2136	44.32	2374	51.69	4336	80.43	2934	56.85	2583.77	1.12351	0.246127	4.56474	5.00122e-06	9.35494e-05	Ups	LOC_Os11g05556	K03106	biological_process:SRP-dependent cotranslational protein targeting to membrane(GO:0006614);molecular_function:GTP binding(GO:0005525);cellular_component:signal recognition particle(GO:0048500);molecular_function:7S RNA binding(GO:0008312)
LOC_Os08g05280	8190	168	3.87	178	3.86	138	3.14	567	13.55	286	5.82	263	5.59	282.563	1.48042	0.32433	4.56454	5.00585e-06	9.35595e-05	Ups	LOC_Os08g05280	_	biological_process:oxidation-reduction process(GO:0055114);molecular_function:oxidoreductase activity(GO:0016491);biological_process:metabolic process(GO:0008152)
LOC_Os04g54550	531	39	4.3	17	1.76	24	2.61	84	9.59	151	14.69	55	5.59	66.1972	1.90832	0.418112	4.56414	5.01536e-06	9.36608e-05	Ups	LOC_Os04g54550	_	molecular_function:transferase activity, transferring acyl groups other than amino-acyl groups(GO:0016747)
LOC_Os05g48040	3948	219	2.11	241	2.18	223	2.12	95	0.95	72	0.61	87	0.77	145.766	-1.01324	0.222312	-4.55773	5.17088e-06	9.64865e-05	Down	LOC_Os05g48040	K03327	biological_process:transmembrane transport(GO:0055085);cellular_component:membrane(GO:0016020);molecular_function:antiporter activity(GO:0015297);molecular_function:drug transmembrane transporter activity(GO:0015238);biological_process:drug transmembrane transport(GO:0006855)
LOC_Os01g68950	1629	3293	635.87	3344	608.16	2849	543.31	4341	868.8	6560	1118.49	4251	757.04	4194.86	1.01264	0.222233	4.55664	5.19788e-06	9.69116e-05	Ups	LOC_Os01g68950	K12160	_
LOC_Os04g43760	3226	7444	123.66	5362	83.89	4376	71.79	2115	36.42	1023	15.01	1533	23.49	3363.16	-1.39015	0.3051	-4.55638	5.20419e-06	9.69503e-05	Down	LOC_Os04g43760	K13064	molecular_function:protein binding(GO:0005515);molecular_function:oxidoreductase activity(GO:0016491);biological_process:metabolic process(GO:0008152);molecular_function:intramolecular lyase activity(GO:0016872)
LOC_Os02g37600	1522	321	10.52	338	10.43	423	13.69	497	16.88	726	21.01	504	15.24	477.917	1.01067	0.221915	4.5543	5.25598e-06	9.77561e-05	Ups	LOC_Os02g37600	_	_
LOC_Os07g35140	5369	491	9.95	318	6.07	346	6.93	124	2.6	117	2.09	162	3.03	241.633	-1.11089	0.243996	-4.55292	5.29057e-06	9.83196e-05	Down	LOC_Os07g35140	_	biological_process:protein phosphorylation(GO:0006468);molecular_function:protein kinase activity(GO:0004672)
LOC_Os01g06230	276	37	7.84	14	2.8	15	3.14	1	0.22	0	0	1	0.2	9.97317	-2.59997	0.571176	-4.55196	5.31495e-06	9.86926e-05	Down	LOC_Os01g06230	_	biological_process:response to auxin(GO:0009733)
LOC_Os05g42280	3468	725	25.16	1324	43.27	1286	44.07	1513	54.42	2275	69.71	2031	65	1555.5	1.12107	0.246385	4.55009	5.36238e-06	9.94124e-05	Ups	LOC_Os05g42280	_	_
LOC_Os06g03520	1146	53	3.07	51	2.78	94	5.38	6	0.36	13	0.66	15	0.8	34.7254	-1.87751	0.412747	-4.54882	5.39472e-06	9.98795e-05	Down	LOC_Os06g03520	_	_
LOC_Os05g48160	1633	1699	65.36	2418	87.6	2555	97.06	3309	131.93	4232	143.74	3075	109.09	2942.41	1.01289	0.222675	4.54876	5.3963e-06	9.98795e-05	Ups	LOC_Os05g48160	_	molecular_function:iron-sulfur cluster binding(GO:0051536);molecular_function:electron carrier activity(GO:0009055)
LOC_Os01g52290	2956	691	16	492	10.73	439	10.04	180	4.32	188	3.84	231	4.93	345.356	-1.03701	0.228002	-4.54826	5.40902e-06	9.99534e-05	Down	LOC_Os01g52290	_	_
LOC_Os11g37870	3147	33	0.7	43	0.86	74	1.55	101	2.23	109	2.05	133	2.61	85.0537	1.43877	0.316396	4.54738	5.43172e-06	0.000100292	Ups	LOC_Os11g37870	_	molecular_function:ADP binding(GO:0043531)
LOC_Os02g10520	7000	40	0.87	60	1.23	110	2.37	286	6.46	281	5.41	114	2.29	159.92	1.8265	0.401704	4.54689	5.44457e-06	0.000100448	Ups	LOC_Os02g10520	_	biological_process:proteolysis(GO:0006508);molecular_function:serine-type endopeptidase activity(GO:0004252)
LOC_Os01g67420	7577	156	3.27	141	2.79	156	3.23	45	0.98	58	1.08	55	1.06	94.6198	-1.10364	0.242886	-4.54386	5.52343e-06	0.000101658	Down	LOC_Os01g67420	_	biological_process:lipid metabolic process(GO:0006629)
LOC_Os04g33460	3671	536	24.77	825	35.91	837	38.2	857	41.05	1254	51.17	1486	63.34	976.642	1.02863	0.22649	4.54162	5.58228e-06	0.000102658	Ups	LOC_Os04g33460	_	biological_process:carbohydrate metabolic process(GO:0005975);molecular_function:hydrolase activity, hydrolyzing O-glycosyl compounds(GO:0004553);molecular_function:catalytic activity(GO:0003824)
LOC_Os03g06570	2230	130	4.77	158	5.46	116	4.2	40	1.52	45	1.46	47	1.59	82.5752	-1.18114	0.26013	-4.5406	5.60948e-06	0.000103076	Down	LOC_Os03g06570	_	molecular_function:protein binding(GO:0005515)
LOC_Os10g42040	1070	3	0.32	22	2.22	27	2.86	28	3.12	181	17.16	172	17.03	76.278	2.36112	0.520528	4.536	5.733e-06	0.000105093	Ups	LOC_Os10g42040	_	_
LOC_Os03g20949	5092	425	3.61	371	2.97	251	2.1	105	0.92	113	0.85	142	1.11	217.575	-1.12607	0.248331	-4.53453	5.77317e-06	0.00010566	Down	LOC_Os03g20949	K14802	molecular_function:metal ion binding(GO:0046872);molecular_function:nucleotide binding(GO:0000166);cellular_component:integral component of membrane(GO:0016021);biological_process:phospholipid transport(GO:0015914);molecular_function:ATP binding(GO:0005524);molecular_function:phospholipid-translocating ATPase activity(GO:0004012);molecular_function:magnesium ion binding(GO:0000287)
LOC_Os06g38764	1737	51	3.23	111	6.61	105	6.56	104	6.82	306	17.09	591	34.48	217.363	1.90334	0.41995	4.53229	5.83475e-06	0.000106702	Ups	LOC_Os06g38764	_	_
LOC_Os03g21590	2943	612	40.05	496	30.57	421	27.21	190	12.89	157	9.07	228	13.76	327.328	-1.01004	0.222906	-4.53124	5.86396e-06	0.000107151	Down	LOC_Os03g21590	_	_
LOC_Os02g36220	10100	776	15.26	401	7.43	254	4.93	129	2.63	62	1.08	92	1.67	260.99	-1.73145	0.38219	-4.53032	5.88932e-06	0.000107528	Down	LOC_Os02g36220	K14038	molecular_function:lyase activity(GO:0016829);molecular_function:terpene synthase activity(GO:0010333);biological_process:metabolic process(GO:0008152);molecular_function:magnesium ion binding(GO:0000287)
LOC_Os03g19290	1553	462	17.44	307	10.91	215	8.01	73	2.86	101	3.37	106	3.69	194.071	-1.35904	0.30013	-4.52818	5.94952e-06	0.000108282	Down	LOC_Os03g19290	_	_
LOC_Os05g43040	2275	585	26.07	799	33.53	375	16.5	2209	102.02	1272	50.05	926	38.06	1094.5	1.57407	0.347654	4.5277	5.96292e-06	0.00010844	Ups	LOC_Os05g43040	_	_
LOC_Os01g48500	1085	176	9.49	118	5.99	78	4.15	251	14.03	354	16.86	231	11.49	210.135	1.42262	0.314257	4.52693	5.98476e-06	0.000108751	Ups	LOC_Os01g48500	_	_
LOC_Os03g43980	1307	9	0.99	9	0.93	11	1.19	27	3.07	43	4.16	31	3.13	22.9624	1.86226	0.411495	4.52561	6.02223e-06	0.000109345	Ups	LOC_Os03g43980	_	cellular_component:membrane(GO:0016020);molecular_function:amino acid transmembrane transporter activity(GO:0015171);biological_process:amino acid transmembrane transport(GO:0003333)
LOC_Os01g04130	1786	57	7.46	91	11.22	87	11.25	137	18.59	189	21.84	130	15.69	118.902	1.25863	0.278439	4.52029	6.17559e-06	0.000111687	Ups	LOC_Os01g04130	K01056	molecular_function:aminoacyl-tRNA hydrolase activity(GO:0004045)
LOC_Os10g42190	4417	726	15.73	360	7.34	391	8.36	103	2.31	164	3.14	151	3.02	291.474	-1.36802	0.302652	-4.52012	6.18054e-06	0.000111688	Down	LOC_Os10g42190	_	molecular_function:protein binding(GO:0005515)
LOC_Os05g34770	2409	810	54.41	1110	70.23	1153	76.49	1489	103.67	2236	132.62	1416	87.72	1401.82	1.07531	0.237947	4.51913	6.20956e-06	0.000111948	Ups	LOC_Os05g34770	K08738	molecular_function:heme binding(GO:0020037);molecular_function:electron carrier activity(GO:0009055)
LOC_Os07g10420	2152	750	18.96	844	20.1	535	13.36	244	6.39	121	2.7	260	6.06	422.483	-1.30811	0.289594	-4.51705	6.27058e-06	0.00011287	Down	LOC_Os07g10420	_	_
LOC_Os06g11420	1623	0	0	0	0	1	0.04	9	0.34	12	0.38	12	0.4	6.25485	2.62465	0.581081	4.51684	6.27692e-06	0.000112896	Ups	LOC_Os06g11420	K06063	cellular_component:spliceosomal complex(GO:0005681);biological_process:mRNA splicing, via spliceosome(GO:0000398)
LOC_Os06g22380	9988	357	4.87	860	11.04	639	8.6	956	13.51	1218	14.66	1349	16.96	916.352	1.22488	0.271255	4.51561	6.31362e-06	0.000113467	Ups	LOC_Os06g22380	_	_
LOC_Os10g30910	9691	594	9.57	427	6.48	571	9.08	193	3.22	98	1.39	191	2.84	319.879	-1.2738	0.282199	-4.51383	6.36663e-06	0.00011433	Down	LOC_Os10g30910	_	_
LOC_Os03g04870	2737	82	4.1	19	0.89	27	1.33	0	0	0	0	5	0.23	19.5505	-2.57845	0.571698	-4.51017	6.47757e-06	0.000116231	Down	LOC_Os03g04870	_	_
LOC_Os01g13000	8711	111	3.49	151	4.47	140	4.35	158	5.15	261	7.25	260	7.54	182.833	1.07034	0.237618	4.50444	6.65467e-06	0.000119315	Ups	LOC_Os01g13000	_	_
LOC_Os03g02020	2735	589	11.24	356	6.4	597	11.25	685	13.55	1231	20.75	985	17.34	759.745	1.20012	0.2665	4.50328	6.69122e-06	0.000119877	Ups	LOC_Os03g02020	_	_
LOC_Os03g13640	734	16	1.58	43	4.01	29	2.84	76	7.8	83	7.26	70	6.39	55.3806	1.59138	0.353616	4.50029	6.78593e-06	0.000121384	Ups	LOC_Os03g13640	_	_
LOC_Os01g66490	2623	48	1.37	77	2.08	41	1.16	107	3.17	132	3.34	106	2.8	88.1733	1.33825	0.29773	4.49484	6.96232e-06	0.000124345	Ups	LOC_Os01g66490	_	biological_process:regulation of transcription, DNA-templated(GO:0006355);molecular_function:DNA binding(GO:0003677)
LOC_Os08g09230	11263	115	1.04	96	0.82	138	1.23	36	0.34	21	0.17	35	0.29	67.5119	-1.43202	0.318615	-4.49452	6.97259e-06	0.000124431	Down	LOC_Os08g09230	_	_
LOC_Os04g32010	2185	204	5.46	50	1.26	29	0.77	10	0.28	6	0.14	7	0.17	45.7339	-2.35591	0.524931	-4.48804	7.1882e-06	0.000128179	Down	LOC_Os04g32010	K01652	molecular_function:thiamine pyrophosphate binding(GO:0030976);molecular_function:magnesium ion binding(GO:0000287);molecular_function:catalytic activity(GO:0003824)
LOC_Os10g37660	4636	207	5.91	227	6.1	186	5.24	197	5.83	763	19.23	711	18.71	393.059	1.59349	0.35539	4.48378	7.33313e-06	0.000130662	Ups	LOC_Os10g37660	K01194	biological_process:trehalose metabolic process(GO:0005991);molecular_function:alpha,alpha-trehalase activity(GO:0004555)
LOC_Os11g01540	2230	33	2.78	37	2.94	42	3.5	71	6.2	107	7.97	69	5.36	62.2385	1.40237	0.313018	4.48016	7.45861e-06	0.000132589	Ups	LOC_Os11g01540	_	_
LOC_Os12g07950	4757	566	12.39	786	16.21	849	18.36	865	19.63	1599	30.92	1261	25.47	1005.02	1.07658	0.240394	4.47842	7.51982e-06	0.000133573	Ups	LOC_Os12g07950	K11414	molecular_function:NAD+ binding(GO:0070403)
LOC_Os02g31926	1071	243	13.27	131	6.74	185	9.98	39	2.21	42	2.03	70	3.53	108.652	-1.42378	0.317971	-4.47772	7.5444e-06	0.000133814	Down	LOC_Os02g31926	_	_
LOC_Os03g09220	4954	2453	31.54	3220	39	4838	61.44	4572	60.93	11160	126.71	7773	92.18	5847.63	1.407	0.314224	4.4777	7.54506e-06	0.000133814	Ups	LOC_Os03g09220	_	molecular_function:catalytic activity(GO:0003824)
LOC_Os04g40140	4064	18	0.38	31	0.61	27	0.56	51	1.11	83	1.54	58	1.12	46.6119	1.55058	0.346405	4.47619	7.59855e-06	0.000134658	Ups	LOC_Os04g40140	_	_
LOC_Os07g29330	11071	84	0.96	67	0.72	14	0.16	149	1.77	226	2.29	229	2.43	135.288	1.89363	0.423092	4.47571	7.61591e-06	0.000134862	Ups	LOC_Os07g29330	_	molecular_function:amino acid binding(GO:0016597);biological_process:metabolic process(GO:0008152);biological_process:protein phosphorylation(GO:0006468);molecular_function:protein kinase activity(GO:0004672)
LOC_Os07g18874	12087	323	7.94	397	9.19	439	10.66	521	13.27	902	19.58	561	12.72	536.244	1.09852	0.245455	4.47544	7.62533e-06	0.000134924	Ups	LOC_Os07g18874	_	molecular_function:ATPase activity(GO:0016887);molecular_function:ATP binding(GO:0005524);cellular_component:membrane(GO:0016020)
LOC_Os04g25440	2164	1499	28.81	1048	18.97	774	14.69	1493	29.74	2636	44.74	2350	41.66	1675.81	1.24075	0.277264	4.47499	7.64138e-06	0.000135104	Ups	LOC_Os04g25440	_	molecular_function:transferase activity, transferring hexosyl groups(GO:0016758);biological_process:metabolic process(GO:0008152)
LOC_Os05g15530	2146	43	1.89	38	1.58	25	1.09	52	2.37	111	4.32	114	4.63	66.0097	1.56624	0.350758	4.4653	7.99556e-06	0.000140823	Ups	LOC_Os05g15530	K18482	biological_process:metabolic process(GO:0008152);molecular_function:catalytic activity(GO:0003824)
LOC_Os04g57930	1769	644	41.87	761	46.59	924	59.32	1022	68.86	1660	95.29	1128	67.63	1044.28	1.03964	0.232862	4.4646	8.022e-06	0.000141072	Ups	LOC_Os04g57930	_	biological_process:cell redox homeostasis(GO:0045454);molecular_function:protein disulfide oxidoreductase activity(GO:0015035);biological_process:glycerol ether metabolic process(GO:0006662)
LOC_Os01g25810	4576	110	1.88	87	1.4	105	1.77	128	2.26	241	3.63	197	3.1	148.137	1.19607	0.267926	4.46418	8.03772e-06	0.000141239	Ups	LOC_Os01g25810	_	molecular_function:ADP binding(GO:0043531)
LOC_Os04g26920	3881	4014	97.85	6451	148.12	5617	135.23	5894	148.93	10849	233.53	12674	284.95	7688.97	1.16183	0.260265	4.464	8.04428e-06	0.000141246	Ups	LOC_Os04g26920	_	_
LOC_Os02g54254	13496	136	1.54	117	1.24	178	1.99	49	0.57	27	0.27	37	0.39	83.4091	-1.42906	0.320697	-4.45612	8.34571e-06	0.000146203	Down	LOC_Os02g54254	_	biological_process:oxidation-reduction process(GO:0055114);molecular_function:oxidoreductase activity(GO:0016491)
LOC_Os08g43960	717	88	7.18	70	5.38	99	7.98	108	9.13	247	17.8	200	15.05	139.231	1.35937	0.305495	4.44972	8.59821e-06	0.000150396	Ups	LOC_Os08g43960	_	_
LOC_Os06g45500	6505	960	16.03	557	8.76	615	10.14	237	4.1	168	2.48	281	4.33	435.971	-1.20749	0.271447	-4.44834	8.65352e-06	0.000151248	Down	LOC_Os06g45500	K17686	molecular_function:metal ion binding(GO:0046872);biological_process:metal ion transport(GO:0030001);molecular_function:nucleotide binding(GO:0000166)
LOC_Os11g40850	904	1	0.27	6	1.53	1	0.27	14	3.93	20	4.78	29	7.24	12.6512	2.35563	0.529579	4.44812	8.66237e-06	0.000151288	Ups	LOC_Os11g40850	_	_
LOC_Os01g55310	3142	61	3.55	62	3.4	54	3.1	134	8.09	218	11.21	87	4.67	108.156	1.538	0.345942	4.44584	8.75499e-06	0.000152611	Ups	LOC_Os01g55310	_	_
LOC_Os03g23970	2612	50	1.85	55	1.91	51	1.86	81	3.1	100	3.26	95	3.23	73.7234	1.13413	0.255354	4.4414	8.93761e-06	0.000155416	Ups	LOC_Os03g23970	K00586	molecular_function:methyltransferase activity(GO:0008168);biological_process:metabolic process(GO:0008152)
LOC_Os02g55134	1653	28	2.31	50	3.89	47	3.83	66	5.65	136	9.91	100	7.61	73.741	1.49548	0.336718	4.44136	8.93942e-06	0.000155416	Ups	LOC_Os02g55134	K02260	molecular_function:copper chaperone activity(GO:0016531);biological_process:copper ion transport(GO:0006825);cellular_component:mitochondrial intermembrane space(GO:0005758);molecular_function:copper ion binding(GO:0005507)
LOC_Os07g25390	6671	487	8.36	537	8.68	691	11.71	198	3.52	158	2.39	278	4.4	363.768	-1.03257	0.232723	-4.43692	9.12565e-06	0.000158413	Down	LOC_Os07g25390	K10875	molecular_function:ATP binding(GO:0005524)
LOC_Os08g34700	1083	209	11.29	134	6.82	207	11.04	282	15.79	430	20.51	296	14.75	267.412	1.17596	0.265052	4.43672	9.13382e-06	0.000158435	Ups	LOC_Os08g34700	_	_
LOC_Os11g41890	4336	562	13.74	815	18.77	714	17.24	903	22.88	1550	33.46	1018	22.96	946.038	1.05965	0.238997	4.43376	9.26029e-06	0.000160507	Ups	LOC_Os11g41890	K14411	molecular_function:nucleic acid binding(GO:0003676)
LOC_Os04g32150	3585	342	14.37	500	19.79	582	24.16	602	26.23	1043	38.71	807	31.28	658.794	1.09998	0.248274	4.43053	9.40027e-06	0.00016281	Ups	LOC_Os04g32150	_	molecular_function:hydrolase activity(GO:0016787)
LOC_Os06g04210	297	112	22.06	106	19.67	160	31.13	266	54.31	302	52.53	178	32.34	195.04	1.28085	0.289156	4.42962	9.43992e-06	0.000163373	Ups	LOC_Os06g04210	_	_
LOC_Os07g04990	3246	5740	142.55	5927	138.63	4384	107.52	5789	149	9289	203.69	11821	270.74	7235.43	1.04702	0.236439	4.42828	9.49864e-06	0.000164266	Ups	LOC_Os07g04990	_	molecular_function:protein binding(GO:0005515);molecular_function:oxidoreductase activity(GO:0016491);biological_process:metabolic process(GO:0008152);molecular_function:intramolecular lyase activity(GO:0016872)
LOC_Os02g47800	4232	2775	89.06	3936	118.98	4194	132.93	4209	140.01	7823	221.7	6452	190.98	4979.98	1.07601	0.243174	4.42487	9.65016e-06	0.000166634	Ups	LOC_Os02g47800	K08232	biological_process:oxidation-reduction process(GO:0055114);molecular_function:oxidoreductase activity(GO:0016491)
LOC_Os05g26630	759	79	6.09	52	3.78	50	3.81	10	0.8	13	0.88	14	1	33.018	-1.69972	0.384175	-4.42433	9.6744e-06	0.000166927	Down	LOC_Os05g26630	_	_
LOC_Os10g35770	3766	2241	27.97	2959	34.79	3574	44.06	3665	47.42	5846	64.44	4662	53.67	3889.8	1.01926	0.230743	4.41731	9.99369e-06	0.000172048	Ups	LOC_Os10g35770	_	_
LOC_Os04g52770	3815	651	20.12	211	6.14	120	3.66	25	0.8	24	0.65	77	2.19	165.939	-2.11045	0.477851	-4.41654	1.00292e-05	0.000172439	Down	LOC_Os04g52770	_	molecular_function:protein dimerization activity(GO:0046983)
LOC_Os06g48800	1749	207	7.78	371	13.13	356	13.21	46	1.79	81	2.69	126	4.37	179.76	-1.41615	0.320967	-4.41214	1.02353e-05	0.000175548	Down	LOC_Os06g48800	_	biological_process:transmembrane transport(GO:0055085);molecular_function:cation transmembrane transporter activity(GO:0008324);biological_process:cation transport(GO:0006812)
LOC_Os09g11460	1899	129	2.29	178	2.98	197	3.46	271	4.99	428	6.71	245	4.01	248.957	1.21324	0.275003	4.41173	1.02549e-05	0.000175753	Ups	LOC_Os09g11460	_	biological_process:regulation of transcription, DNA-templated(GO:0006355);molecular_function:sequence-specific DNA binding transcription factor activity(GO:0003700)
LOC_Os10g42230	4233	34	0.56	35	0.55	36	0.59	7	0.12	2	0.03	5	0.08	17.7574	-2.03826	0.462286	-4.40909	1.03808e-05	0.000177511	Down	LOC_Os10g42230	_	_
LOC_Os01g49320	1339	16	0.7	52	2.14	16	0.69	75	3.4	96	3.7	95	3.83	61.265	1.77189	0.402178	4.40575	1.0542e-05	0.00018	Ups	LOC_Os01g49320	K01183	biological_process:carbohydrate metabolic process(GO:0005975);molecular_function:hydrolase activity, hydrolyzing O-glycosyl compounds(GO:0004553)
LOC_Os03g51390	1166	72	3.61	42	1.98	32	1.59	98	5.1	141	6.25	110	5.09	86.0895	1.47809	0.335981	4.39934	1.0858e-05	0.000184844	Ups	LOC_Os03g51390	_	_
LOC_Os01g62060	1313	289	9.8	361	11.53	222	7.44	337	11.85	534	15.99	794	24.84	428.784	1.20558	0.274369	4.39401	1.11277e-05	0.000188908	Ups	LOC_Os01g62060	_	_
LOC_Os01g60640	2207	147	4.32	170	4.7	51	1.48	27	0.82	6	0.16	10	0.27	61.1735	-2.11675	0.481866	-4.39281	1.11893e-05	0.000189779	Down	LOC_Os01g60640	_	molecular_function:sequence-specific DNA binding(GO:0043565);biological_process:regulation of transcription, DNA-templated(GO:0006355);molecular_function:sequence-specific DNA binding transcription factor activity(GO:0003700)
LOC_Os03g51580	2450	264	7.68	157	4.3	149	4.28	52	1.57	22	0.57	55	1.48	106.538	-1.59511	0.363307	-4.39054	1.1307e-05	0.000191634	Down	LOC_Os03g51580	_	molecular_function:protein dimerization activity(GO:0046983)
LOC_Os11g07200	13630	24	0.2	11	0.09	15	0.12	0	0	1	0.01	0	0	7.44142	-2.54951	0.580898	-4.38891	1.13922e-05	0.000192934	Down	LOC_Os11g07200	_	molecular_function:protein binding(GO:0005515);biological_process:protein phosphorylation(GO:0006468);molecular_function:ATP binding(GO:0005524);molecular_function:protein kinase activity(GO:0004672)
LOC_Os11g31540	2099	15	0.88	8	0.44	5	0.29	27	1.64	50	2.58	35	1.89	24.8393	1.95343	0.445288	4.38689	1.14981e-05	0.000194584	Ups	LOC_Os11g31540	_	_
LOC_Os10g21940	12080	683	6.37	548	4.81	736	6.78	220	2.13	48	0.4	88	0.76	352.256	-1.77781	0.405329	-4.38608	1.15409e-05	0.000195021	Down	LOC_Os10g21940	_	_
LOC_Os07g49310	2909	259	6.46	449	10.54	440	10.83	1054	27.23	674	14.84	572	13.15	601.097	1.3118	0.299181	4.38463	1.16183e-05	0.00019604	Ups	LOC_Os07g49310	K10257	biological_process:lipid metabolic process(GO:0006629);biological_process:oxidation-reduction process(GO:0055114);molecular_function:oxidoreductase activity, acting on paired donors, with oxidation of a pair of donors resulting in the reduction of molecular oxygen to two molecules of water(GO:0016717)
LOC_Os02g57720	1782	1319	49.82	2450	87.16	2026	75.58	2100	82.21	5658	188.7	5247	182.78	3207.77	1.40021	0.319537	4.38201	1.17592e-05	0.000198271	Ups	LOC_Os02g57720	K09872	cellular_component:membrane(GO:0016020);biological_process:transport(GO:0006810);molecular_function:transporter activity(GO:0005215)
LOC_Os08g42400	3530	2622	29.88	4075	43.74	4275	48.11	4527	53.47	7694	77.42	6179	64.94	4981.88	1.06591	0.243276	4.3815	1.17866e-05	0.000198586	Ups	LOC_Os08g42400	_	biological_process:regulation of transcription, DNA-templated(GO:0006355);molecular_function:DNA binding(GO:0003677)
LOC_Os03g29340	5800	264	3.46	176	2.17	180	2.33	68	0.92	57	0.66	77	0.93	127.191	-1.18635	0.271054	-4.3768	1.20432e-05	0.000202316	Down	LOC_Os03g29340	_	_
LOC_Os01g62910	3997	42	0.66	29	0.43	44	0.68	64	1.05	97	1.35	84	1.22	62.022	1.34743	0.308014	4.37456	1.21676e-05	0.000204255	Ups	LOC_Os01g62910	_	_
LOC_Os01g23910	980	229	29	249	29.7	300	37.52	287	37.67	510	57.03	452	52.79	342.458	1.00226	0.229401	4.369	1.24816e-05	0.000209066	Ups	LOC_Os01g23910	_	_
LOC_Os10g35070	3806	7432	253.84	4410	141.87	1854	62.54	817	28.92	1003	30.25	1261	39.72	2552.69	-1.6106	0.368668	-4.36871	1.24983e-05	0.000209193	Down	LOC_Os10g35070	K07407	_
LOC_Os01g68330	4584	1433	50.91	911	30.48	1644	57.68	1607	59.17	4325	135.66	3126	102.42	2243.47	1.40946	0.322694	4.36778	1.25517e-05	0.000209934	Ups	LOC_Os01g68330	_	biological_process:transmembrane transport(GO:0055085);molecular_function:ATPase activity, coupled to transmembrane movement of substances(GO:0042626);cellular_component:integral component of membrane(GO:0016021);biological_process:transport(GO:0006810);molecular_function:ATP binding(GO:0005524);molecular_function:ATPase activity(GO:0016887)
LOC_Os03g14370	2733	538	10.69	403	7.54	400	7.85	181	3.73	91	1.6	137	2.51	270.639	-1.25061	0.286337	-4.36761	1.25611e-05	0.000209938	Down	LOC_Os03g14370	_	molecular_function:amino acid binding(GO:0016597);biological_process:metabolic process(GO:0008152)
LOC_Os06g43510	3713	348	5.35	239	3.46	314	4.76	80	1.27	62	0.84	136	1.93	181.183	-1.26429	0.289657	-4.36477	1.27254e-05	0.000212066	Down	LOC_Os06g43510	_	biological_process:oxidation-reduction process(GO:0055114);molecular_function:heme binding(GO:0020037);molecular_function:oxidoreductase activity, acting on paired donors, with incorporation or reduction of molecular oxygen(GO:0016705);molecular_function:iron ion binding(GO:0005506)
LOC_Os04g45690	2235	88	3.96	68	2.88	58	2.58	17	0.79	9	0.36	20	0.83	39.4316	-1.64297	0.376779	-4.36057	1.29724e-05	0.000215711	Down	LOC_Os04g45690	_	molecular_function:zinc ion binding(GO:0008270);cellular_component:intracellular(GO:0005622)
LOC_Os09g32470	2417	549	20.03	332	11.41	214	7.71	91	3.44	20	0.64	72	2.42	193.003	-1.86605	0.428042	-4.3595	1.30358e-05	0.000216608	Down	LOC_Os09g32470	_	cellular_component:integral component of membrane(GO:0016021)
LOC_Os09g37480	614	56	5.34	39	3.5	86	8.09	142	14.02	179	15.06	108	9.49	106.724	1.47855	0.339361	4.35687	1.31935e-05	0.000218911	Ups	LOC_Os09g37480	_	biological_process:response to auxin(GO:0009733)
LOC_Os03g25869	7899	160	4.86	104	2.98	138	4.14	178	5.61	279	7.49	244	6.84	187.907	1.10491	0.253629	4.35639	1.32228e-05	0.000219238	Ups	LOC_Os03g25869	_	cellular_component:membrane(GO:0016020);molecular_function:amino acid transmembrane transporter activity(GO:0015171);biological_process:amino acid transmembrane transport(GO:0003333)
LOC_Os09g30160	965	169	10.25	228	13.02	147	8.8	62	3.9	61	3.27	63	3.52	112.771	-1.11549	0.256132	-4.35513	1.32986e-05	0.000220335	Down	LOC_Os09g30160	_	molecular_function:zinc ion binding(GO:0008270);molecular_function:protein binding(GO:0005515)
LOC_Os03g18600	1286	66	3	39	1.67	83	3.73	209	9.86	246	9.88	91	3.82	130.925	1.69478	0.389372	4.35259	1.34539e-05	0.000222748	Ups	LOC_Os03g18600	K14496	_
LOC_Os03g06920	7317	61	0.99	59	0.9	52	0.84	10	0.17	14	0.2	16	0.24	32.1455	-1.56384	0.359334	-4.35204	1.34874e-05	0.000223141	Down	LOC_Os03g06920	K10875	molecular_function:ATP binding(GO:0005524)
LOC_Os07g07300	10712	437	15.99	905	31.19	748	27.03	856	32.46	1556	50.27	1543	52.07	1026.31	1.20836	0.277695	4.3514	1.35272e-05	0.000223638	Ups	LOC_Os07g07300	_	molecular_function:protein binding(GO:0005515);molecular_function:oxidoreductase activity(GO:0016491);biological_process:metabolic process(GO:0008152);molecular_function:intramolecular lyase activity(GO:0016872)
LOC_Os04g54240	835	727	50.94	684	45.14	1078	74.6	122	8.86	21	1.3	45	2.91	394.856	-2.33565	0.537378	-4.34639	1.38399e-05	0.000228478	Down	LOC_Os04g54240	_	_
LOC_Os05g13770	3771	39	0.95	68	1.55	66	1.58	84	2.11	151	3.24	127	2.84	91.6755	1.32946	0.305992	4.34476	1.39431e-05	0.00022985	Ups	LOC_Os05g13770	_	biological_process:transcription, DNA-templated(GO:0006351);molecular_function:DNA-directed RNA polymerase activity(GO:0003899);biological_process:protein phosphorylation(GO:0006468);molecular_function:ATP binding(GO:0005524);molecular_function:protein kinase activity(GO:0004672);molecular_function:carbohydrate binding(GO:0030246)
LOC_Os09g02214	12042	1251	11.96	1517	13.66	1669	15.76	1657	16.42	3148	26.57	2414	21.28	1973.27	1.02263	0.23556	4.34127	1.4166e-05	0.000233358	Ups	LOC_Os09g02214	_	biological_process:transmembrane transport(GO:0055085);cellular_component:integral component of membrane(GO:0016021)
LOC_Os02g07110	838	43	3	63	4.14	65	4.48	103	7.45	177	10.91	96	6.18	94.8262	1.39592	0.321613	4.34036	1.42247e-05	0.000234155	Ups	LOC_Os02g07110	K14488	biological_process:response to auxin(GO:0009733)
LOC_Os01g63480	2517	1039	24.15	1338	29.29	634	14.55	2467	59.44	2286	46.92	1430	30.66	1602.15	1.3329	0.307124	4.33994	1.42519e-05	0.000234435	Ups	LOC_Os01g63480	_	molecular_function:transferase activity, transferring acyl groups other than amino-acyl groups(GO:0016747)
LOC_Os01g55190	4226	73	2.4	70	2.17	71	2.3	20	0.68	5	0.15	15	0.45	38.3648	-1.76115	0.40596	-4.33824	1.43631e-05	0.000236094	Down	LOC_Os01g55190	_	_
LOC_Os03g36160	879	85	5.66	26	1.63	20	1.31	0	0	1	0.06	6	0.37	20.323	-2.4466	0.564137	-4.33689	1.44513e-05	0.000237374	Down	LOC_Os03g36160	_	_
LOC_Os11g29750	5017	1	0.02	3	0.07	2	0.05	15	0.36	44	0.9	8	0.17	13.4756	2.43502	0.561548	4.33626	1.44929e-05	0.000237888	Ups	LOC_Os11g29750	_	molecular_function:metal ion binding(GO:0046872);molecular_function:nucleotide binding(GO:0000166)
LOC_Os02g39330	1169	140	7.58	159	8.11	64	3.42	181	10.16	272	13.01	454	22.68	217.148	1.50493	0.347106	4.33565	1.45331e-05	0.000238376	Ups	LOC_Os02g39330	K01183	molecular_function:chitin binding(GO:0008061);biological_process:cell wall macromolecule catabolic process(GO:0016998);biological_process:chitin catabolic process(GO:0006032);molecular_function:chitinase activity(GO:0004568)
LOC_Os10g35460	3102	21	0.76	57	1.94	45	1.61	84	3.15	85	2.72	138	4.61	73.9901	1.52047	0.351072	4.33093	1.48479e-05	0.000243018	Ups	LOC_Os10g35460	_	cellular_component:anchored component of membrane(GO:0031225);biological_process:cell growth(GO:0016049);biological_process:cellulose microfibril organization(GO:0010215)
LOC_Os03g04190	1854	3	0.11	4	0.14	2	0.07	29	1.14	34	1.13	8	0.28	14.8706	2.33447	0.539063	4.33061	1.48699e-05	0.00024303	Ups	LOC_Os03g04190	_	biological_process:oxidation-reduction process(GO:0055114);molecular_function:heme binding(GO:0020037);molecular_function:oxidoreductase activity, acting on paired donors, with incorporation or reduction of molecular oxygen(GO:0016705);molecular_function:iron ion binding(GO:0005506)
LOC_Os04g48375	2683	528	32.59	241	14.01	268	16.34	75	4.8	59	3.22	126	7.17	198.233	-1.50047	0.346519	-4.33012	1.49028e-05	0.000243395	Down	LOC_Os04g48375	_	_
LOC_Os01g50370	1588	153	5.64	87	3.02	78	2.84	216	8.25	232	7.55	192	6.52	165.86	1.28676	0.297245	4.32894	1.49828e-05	0.000244527	Ups	LOC_Os01g50370	_	biological_process:protein phosphorylation(GO:0006468);molecular_function:ATP binding(GO:0005524);molecular_function:protein kinase activity(GO:0004672)
LOC_Os08g06230	6385	259	7.64	254	7.06	257	7.49	297	9.08	650	16.93	431	11.73	366.007	1.14004	0.263372	4.32864	1.50036e-05	0.000244692	Ups	LOC_Os08g06230	K06943	molecular_function:GTP binding(GO:0005525)
LOC_Os03g02070	1385	36	2.6	49	3.33	37	2.64	97	7.26	80	5.1	72	4.8	64.3581	1.31552	0.304095	4.32601	1.51835e-05	0.000247449	Ups	LOC_Os03g02070	_	molecular_function:metal ion binding(GO:0046872);biological_process:metal ion transport(GO:0030001)
LOC_Os03g01550	3991	87	1.56	74	1.25	51	0.9	18	0.33	13	0.21	6	0.1	37.6715	-1.81045	0.418904	-4.32187	1.54714e-05	0.000251784	Down	LOC_Os03g01550	_	_
LOC_Os06g15370	4592	125	3.66	116	3.2	60	1.73	188	5.7	236	6.1	181	4.89	156.383	1.28795	0.298127	4.32015	1.55925e-05	0.000253574	Ups	LOC_Os06g15370	_	cellular_component:membrane(GO:0016020);biological_process:transport(GO:0006810);molecular_function:transporter activity(GO:0005215)
LOC_Os11g16590	5513	5	0.09	22	0.38	14	0.25	37	0.69	66	1.05	46	0.77	33.4999	1.87871	0.435347	4.31542	1.59298e-05	0.000258144	Ups	LOC_Os11g16590	K03696	molecular_function:protein binding(GO:0005515);molecular_function:ATPase activity(GO:0016887);molecular_function:ATP binding(GO:0005524);biological_process:protein metabolic process(GO:0019538)
LOC_Os01g48760	3706	59	2.88	87	4.01	58	2.8	100	5.07	119	5.14	137	6.18	95.1023	1.11221	0.257748	4.31512	1.59519e-05	0.000258319	Ups	LOC_Os01g48760	_	_
LOC_Os05g41110	1895	349	16.37	489	21.61	300	13.9	691	33.6	660	27.34	508	21.98	512.989	1.04993	0.243413	4.31337	1.60786e-05	0.000260186	Ups	LOC_Os05g41110	_	biological_process:translation(GO:0006412);cellular_component:ribosome(GO:0005840);cellular_component:intracellular(GO:0005622);molecular_function:structural constituent of ribosome(GO:0003735)
LOC_Os08g05480	2646	118	6.09	135	6.57	108	5.51	36	1.93	36	1.64	49	2.33	74.2817	-1.148	0.26617	-4.31304	1.61025e-05	0.00026039	Down	LOC_Os08g05480	_	_
LOC_Os08g03070	2733	11	0.24	33	0.69	22	0.48	2	0.05	1	0.02	0	0	10.0019	-2.42996	0.56362	-4.31135	1.62257e-05	0.000261829	Down	LOC_Os08g03070	_	biological_process:protein phosphorylation(GO:0006468);molecular_function:protein kinase activity(GO:0004672);molecular_function:carbohydrate binding(GO:0030246)
LOC_Os05g12481	785	486	36.22	300	21.06	173	12.73	93	7.18	68	4.48	60	4.12	180.614	-1.5573	0.361271	-4.31062	1.62797e-05	0.000262514	Down	LOC_Os05g12481	_	_
LOC_Os05g36160	3269	223	4.72	166	3.31	170	3.55	64	1.4	45	0.84	74	1.44	114.714	-1.17805	0.273526	-4.30689	1.65563e-05	0.000266599	Down	LOC_Os05g36160	K14432	molecular_function:sequence-specific DNA binding(GO:0043565);biological_process:regulation of transcription, DNA-templated(GO:0006355);molecular_function:sequence-specific DNA binding transcription factor activity(GO:0003700)
LOC_Os03g16030	980	705	42.09	326	18.33	229	13.5	109	6.74	94	4.96	83	4.57	236.788	-1.57964	0.366862	-4.3058	1.66383e-05	0.000267731	Down	LOC_Os03g16030	K13993	_
LOC_Os03g10850	3152	108	2.33	118	2.4	103	2.2	144	3.22	234	4.46	170	3.38	149.196	1.05625	0.245625	4.30025	1.70607e-05	0.000273465	Ups	LOC_Os03g10850	K17783	biological_process:oxidation-reduction process(GO:0055114);molecular_function:thiol oxidase activity(GO:0016972)
LOC_Os04g25570	5594	594	16.93	568	15.25	786	22.12	711	21	1291	32.49	1145	30.09	861.138	1.00667	0.234118	4.29984	1.70922e-05	0.00027369	Ups	LOC_Os04g25570	_	molecular_function:catalytic activity(GO:0003824);biological_process:protein dephosphorylation(GO:0006470);molecular_function:protein serine/threonine phosphatase activity(GO:0004722)
LOC_Os07g41060	4369	15	0.51	8	0.26	7	0.24	26	0.92	33	1	46	1.45	23.6275	1.8264	0.424944	4.29796	1.72374e-05	0.00027563	Ups	LOC_Os07g41060	_	molecular_function:coenzyme binding(GO:0050662);molecular_function:catalytic activity(GO:0003824)
LOC_Os06g16410	3756	655	11.71	682	11.48	629	11.1	251	4.65	85	1.34	193	3.18	382.54	-1.38716	0.323168	-4.29239	1.76761e-05	0.000282448	Down	LOC_Os06g16410	_	biological_process:protein ubiquitination(GO:0016567);molecular_function:ubiquitin-protein transferase activity(GO:0004842)
LOC_Os08g01130	4704	139	3.06	158	3.28	155	3.37	51	1.16	42	0.82	67	1.36	94.6042	-1.08018	0.251753	-4.29061	1.7818e-05	0.000284517	Down	LOC_Os08g01130	K15338	biological_process:DNA repair(GO:0006281);molecular_function:nuclease activity(GO:0004518)
LOC_Os05g24140	1442	111	7.51	52	3.31	134	8.95	21	1.47	12	0.72	24	1.5	53.6022	-1.74515	0.407169	-4.28606	1.81872e-05	0.000289605	Down	LOC_Os05g24140	_	_
LOC_Os06g15390	751	148	11.53	77	5.65	116	8.93	32	2.58	28	1.93	20	1.44	64.5157	-1.53915	0.359362	-4.28301	1.84385e-05	0.000292825	Down	LOC_Os06g15390	K01512	_
LOC_Os08g05780	1132	42	2.17	26	1.27	37	1.89	3	0.16	3	0.14	8	0.38	17.7206	-2.03064	0.474118	-4.28298	1.84405e-05	0.000292825	Down	LOC_Os08g05780	_	_
LOC_Os03g26490	998	210	13.62	95	5.8	86	5.51	33	2.22	16	0.92	25	1.5	70.7121	-1.74987	0.409164	-4.27671	1.89678e-05	0.000300365	Down	LOC_Os03g26490	_	_
LOC_Os04g42120	3326	30	0.91	45	1.28	39	1.16	8	0.25	4	0.11	6	0.17	19.741	-1.89104	0.442289	-4.27557	1.90653e-05	0.0003017	Down	LOC_Os04g42120	K11268	_
LOC_Os08g35160	1923	71	2.21	82	2.4	99	3.04	161	5.18	215	5.9	118	3.38	129.104	1.26571	0.296175	4.27354	1.92394e-05	0.000304246	Ups	LOC_Os08g35160	_	_
LOC_Os06g24500	690	23	5.16	20	4.22	21	4.65	1	0.23	3	0.59	1	0.21	10.1619	-2.27761	0.533073	-4.27261	1.93202e-05	0.000305312	Down	LOC_Os06g24500	_	_
LOC_Os11g05700	4800	441	9.26	221	4.37	453	9.39	373	8.12	1663	30.83	1334	25.83	775.549	1.68439	0.394472	4.26998	1.95494e-05	0.000308355	Ups	LOC_Os11g05700	_	biological_process:transmembrane transport(GO:0055085);molecular_function:ATPase activity, coupled to transmembrane movement of substances(GO:0042626);cellular_component:integral component of membrane(GO:0016021);biological_process:transport(GO:0006810);molecular_function:ATP binding(GO:0005524);molecular_function:ATPase activity(GO:0016887)
LOC_Os11g47030	3432	67	1.18	90	1.49	105	1.83	10	0.18	27	0.42	24	0.39	48.7974	-1.56007	0.365362	-4.26993	1.95531e-05	0.000308355	Down	LOC_Os11g47030	_	biological_process:protein phosphorylation(GO:0006468);molecular_function:protein kinase activity(GO:0004672);molecular_function:protein binding(GO:0005515)
LOC_Os12g12570	541	13	1.41	27	2.75	27	2.88	38	4.26	61	5.83	119	11.87	48.9961	1.75534	0.41126	4.26819	1.97062e-05	0.000310556	Ups	LOC_Os12g12570	_	_
LOC_Os05g30430	3538	42	0.77	36	0.62	33	0.6	6	0.11	6	0.1	7	0.12	19.5379	-1.83343	0.429786	-4.2659	1.99096e-05	0.00031333	Down	LOC_Os05g30430	_	_
LOC_Os01g68020	4401	339	13.38	199	7.4	189	7.37	436	17.84	523	18.23	380	13.84	356.008	1.18026	0.276761	4.26455	2.00307e-05	0.000314857	Ups	LOC_Os01g68020	_	molecular_function:protein binding(GO:0005515);molecular_function:zinc ion binding(GO:0008270);biological_process:regulation of transcription, DNA-templated(GO:0006355);cellular_component:nucleus(GO:0005634);molecular_function:histone acetyltransferase activity(GO:0004402);molecular_function:transcription cofactor activity(GO:0003712)
LOC_Os06g38120	5208	11	0.34	9	0.26	12	0.37	16	0.51	46	1.26	88	2.51	31.48	2.02746	0.475427	4.26451	2.00341e-05	0.000314857	Ups	LOC_Os06g38120	_	_
LOC_Os11g41365	3784	43	0.66	150	2.18	91	1.39	222	3.56	201	2.74	247	3.52	165.051	1.47116	0.345074	4.26332	2.0141e-05	0.00031632	Ups	LOC_Os11g41365	_	molecular_function:protein binding(GO:0005515)
LOC_Os10g10540	6923	4	0.14	3	0.1	2	0.07	22	0.81	22	0.69	12	0.39	11.9057	2.206	0.517464	4.2631	2.01607e-05	0.000316412	Ups	LOC_Os10g10540	_	biological_process:protein phosphorylation(GO:0006468);molecular_function:ATP binding(GO:0005524);molecular_function:protein kinase activity(GO:0004672)
LOC_Os08g42480	832	117	39.12	304	95.73	345	113.91	478	165.64	640	188.93	527	162.5	415.718	1.36597	0.320455	4.26259	2.02073e-05	0.000316928	Ups	LOC_Os08g42480	_	_
LOC_Os08g03400	1027	25	1.42	30	1.61	30	1.69	49	2.89	64	3.22	63	3.31	44.8409	1.31392	0.308287	4.262	2.02607e-05	0.000317547	Ups	LOC_Os08g03400	_	_
LOC_Os03g05620	2124	1440	39.67	1344	34.87	925	25.16	363	10.36	182	4.43	522	13.26	730.99	-1.33466	0.31351	-4.25715	2.07052e-05	0.00032407	Down	LOC_Os03g05620	K08176	biological_process:transmembrane transport(GO:0055085);cellular_component:integral component of membrane(GO:0016021)
LOC_Os03g04110	2849	357	8.95	485	11.45	275	6.81	439	11.41	642	14.21	743	17.18	495.899	1.02091	0.240065	4.25264	2.11264e-05	0.000329987	Ups	LOC_Os03g04110	K13473	_
LOC_Os06g38870	1543	11	1.97	9	1.52	11	1.94	12	2.23	53	8.37	125	20.63	38.1577	2.17808	0.512424	4.25055	2.13248e-05	0.000332405	Ups	LOC_Os06g38870	_	_
LOC_Os06g04200	5035	27	0.42	52	0.76	53	0.81	71	1.14	130	1.78	99	1.41	74.4542	1.41971	0.334125	4.24903	2.14697e-05	0.000334437	Ups	LOC_Os06g04200	K13679	molecular_function:protein binding(GO:0005515);molecular_function:oxidoreductase activity(GO:0016491);biological_process:metabolic process(GO:0008152);molecular_function:intramolecular lyase activity(GO:0016872)
LOC_Os12g13380	3896	425	21.2	185	8.69	160	7.88	67	3.46	13	0.57	28	1.29	132.63	-1.97322	0.464419	-4.24879	2.14926e-05	0.000334493	Down	LOC_Os12g13380	K00939	molecular_function:adenylate kinase activity(GO:0004017);molecular_function:nucleobase-containing compound kinase activity(GO:0019205);biological_process:nucleobase-containing compound metabolic process(GO:0006139);molecular_function:ATP binding(GO:0005524)
LOC_Os06g51330	6438	605	8.06	329	4.13	392	5.16	88	1.22	142	1.67	182	2.24	267.508	-1.25736	0.295941	-4.24869	2.15025e-05	0.000334493	Down	LOC_Os06g51330	_	_
LOC_Os10g38740	1643	35	1.25	43	1.44	37	1.3	174	6.42	76	2.39	71	2.33	78.0058	1.65836	0.39041	4.24775	2.15926e-05	0.000335667	Ups	LOC_Os10g38740	K00799	molecular_function:protein binding(GO:0005515)
LOC_Os09g36550	3574	137	3.62	97	2.41	98	2.55	37	1.01	27	0.63	30	0.73	65.6199	-1.33709	0.3149	-4.24609	2.17538e-05	0.000337646	Down	LOC_Os09g36550	_	molecular_function:protein binding(GO:0005515)
LOC_Os03g43010	8397	55	1.63	112	3.12	110	3.21	185	5.67	187	4.88	159	4.34	139.13	1.23961	0.29195	4.24598	2.17641e-05	0.000337646	Ups	LOC_Os03g43010	_	molecular_function:kinase activity(GO:0016301);molecular_function:ATP binding(GO:0005524)
LOC_Os10g34083	792	394	29.11	333	23.17	256	18.68	98	7.5	127	8.28	146	9.95	210.276	-1.00501	0.236965	-4.24115	2.22376e-05	0.000344524	Down	LOC_Os10g34083	_	_
LOC_Os02g43330	1423	911	39.9	822	33.9	351	15.18	89	4.04	105	4.06	274	11.07	384.859	-1.6166	0.381184	-4.24099	2.22533e-05	0.000344535	Down	LOC_Os02g43330	_	molecular_function:DNA binding(GO:0003677);molecular_function:sequence-specific DNA binding(GO:0043565);biological_process:regulation of transcription, DNA-templated(GO:0006355);molecular_function:sequence-specific DNA binding transcription factor activity(GO:0003700)
LOC_Os03g52690	4087	4009	40.57	3819	36.4	3119	31.18	1356	14.22	656	5.86	1477	13.79	2225.94	-1.2037	0.283876	-4.24022	2.23304e-05	0.000345496	Down	LOC_Os03g52690	_	_
LOC_Os12g44110	2031	232	6.68	371	10.07	273	7.77	382	11.41	616	15.67	432	11.48	391.648	1.03533	0.244299	4.23797	2.25552e-05	0.000348268	Ups	LOC_Os12g44110	_	cellular_component:membrane(GO:0016020);biological_process:transport(GO:0006810);molecular_function:transporter activity(GO:0005215)
LOC_Os04g39160	5731	242	3.6	178	2.5	169	2.48	62	0.96	59	0.78	84	1.15	122.983	-1.10545	0.260947	-4.2363	2.27231e-05	0.000350625	Down	LOC_Os04g39160	K11699	molecular_function:RNA-directed RNA polymerase activity(GO:0003968)
LOC_Os02g53960	1086	78	4.2	45	2.28	44	2.34	13	0.73	7	0.33	10	0.5	29.8285	-1.78811	0.422379	-4.23343	2.30151e-05	0.000354177	Down	LOC_Os02g53960	_	_
LOC_Os02g34580	3256	85	2.64	186	5.44	127	3.9	163	5.25	309	8.47	401	11.49	216.07	1.36603	0.322707	4.23304	2.30557e-05	0.000354562	Ups	LOC_Os02g34580	K03320	cellular_component:membrane(GO:0016020);biological_process:ammonium transport(GO:0015696);molecular_function:ammonium transmembrane transporter activity(GO:0008519);biological_process:ammonium transmembrane transport(GO:0072488)
LOC_Os01g33710	1111	12	0.72	27	1.53	19	1.13	33	2.06	79	4.19	62	3.44	40.3115	1.69307	0.400226	4.23028	2.33401e-05	0.000358455	Ups	LOC_Os01g33710	_	_
LOC_Os05g12474	6907	832	11.11	803	10.1	809	10.67	953	13.19	1897	22.37	1197	14.74	1103.59	1.04468	0.24714	4.22708	2.36749e-05	0.000362594	Ups	LOC_Os05g12474	_	_
LOC_Os02g41550	6238	3689	40.09	1745	17.86	2146	23.03	736	8.29	734	7.04	1002	10.04	1556.7	-1.19081	0.282003	-4.22267	2.41427e-05	0.000368828	Down	LOC_Os02g41550	K12119	_
LOC_Os03g18940	5391	148	5.08	109	3.53	119	4.04	151	5.38	238	7.22	231	7.32	168.754	1.02992	0.243957	4.22173	2.42438e-05	0.000370102	Ups	LOC_Os03g18940	_	_
LOC_Os09g39780	1101	37	1.39	93	3.29	57	2.11	130	5.06	140	4.64	124	4.29	100.3	1.34653	0.319029	4.22072	2.43528e-05	0.000371519	Ups	LOC_Os09g39780	K03767	biological_process:protein folding(GO:0006457);molecular_function:peptidyl-prolyl cis-trans isomerase activity(GO:0003755);biological_process:protein peptidyl-prolyl isomerization(GO:0000413)
LOC_Os05g40200	5588	268	5.46	182	3.49	152	3.06	66	1.39	23	0.41	48	0.9	112.876	-1.56341	0.370923	-4.21493	2.49861e-05	0.000380696	Down	LOC_Os05g40200	_	molecular_function:protein binding(GO:0005515);biological_process:protein phosphorylation(GO:0006468);molecular_function:ATP binding(GO:0005524);molecular_function:protein kinase activity(GO:0004672)
LOC_Os01g70210	3838	2123	102.23	3404	154.39	2863	136.16	3016	150.53	5468	232.5	5280	234.49	3735.95	1.02749	0.243774	4.21491	2.49876e-05	0.000380696	Ups	LOC_Os01g70210	_	_
LOC_Os03g41060	843	165	12.49	94	6.7	103	7.7	29	2.28	4	0.27	4	0.28	59.7136	-2.1477	0.509677	-4.21386	2.51046e-05	0.000382224	Down	LOC_Os03g41060	_	_
LOC_Os08g43334	9575	914	15.3	597	9.41	492	8.13	263	4.56	160	2.36	174	2.69	402.505	-1.26911	0.301213	-4.21334	2.51619e-05	0.000382841	Down	LOC_Os08g43334	K09419	molecular_function:sequence-specific DNA binding(GO:0043565);biological_process:regulation of transcription, DNA-templated(GO:0006355);cellular_component:nucleus(GO:0005634);molecular_function:sequence-specific DNA binding transcription factor activity(GO:0003700)
LOC_Os07g03740	7029	89	4.74	131	6.57	163	8.58	34	1.88	36	1.69	44	2.16	76.0885	-1.28238	0.304461	-4.21197	2.53154e-05	0.000384921	Down	LOC_Os07g03740	_	_
LOC_Os12g42980	4703	1991	54.9	2023	52.53	1434	39.05	4116	117.63	2788	67.88	2520	64.08	2567.32	1.12186	0.266436	4.21061	2.54682e-05	0.000386947	Ups	LOC_Os12g42980	_	_
LOC_Os01g13060	8010	507	7.08	857	11.27	1057	14.58	1086	15.72	1735	21.39	1450	18.67	1138.51	1.12516	0.267561	4.20526	2.60778e-05	0.000395465	Ups	LOC_Os01g13060	_	biological_process:protein phosphorylation(GO:0006468);molecular_function:ATP binding(GO:0005524);molecular_function:protein kinase activity(GO:0004672)
LOC_Os08g29580	908	2	0.29	2	0.28	0	0	8	1.22	25	3.24	13	1.76	9.08525	2.37346	0.565028	4.2006	2.66209e-05	0.000402901	Ups	LOC_Os08g29580	_	_
LOC_Os09g22505	1134	1786	92.15	1167	56.71	1272	64.81	1845	98.66	2859	130.25	2170	103.26	1888.73	1.01826	0.242474	4.19947	2.67535e-05	0.00040464	Ups	LOC_Os09g22505	_	_
LOC_Os04g49748	1611	344	13.47	273	10.07	235	9.09	54	2.19	60	2.07	135	4.88	168.167	-1.32929	0.316564	-4.19912	2.67951e-05	0.000405001	Down	LOC_Os04g49748	_	cellular_component:integral component of membrane(GO:0016021);molecular_function:transporter activity(GO:0005215)
LOC_Os01g58740	4037	522	8.56	376	5.81	423	6.85	188	3.2	122	1.77	171	2.59	280.823	-1.03655	0.246999	-4.19659	2.70965e-05	0.000409287	Down	LOC_Os01g58740	K00006	biological_process:oxidation-reduction process(GO:0055114);molecular_function:NAD binding(GO:0051287);biological_process:glycerol-3-phosphate catabolic process(GO:0046168);molecular_function:oxidoreductase activity, acting on the CH-OH group of donors, NAD or NADP as acceptor(GO:0016616);biological_process:carbohydrate metabolic process(GO:0005975);molecular_function:glycerol-3-phosphate dehydrog…
LOC_Os04g52190	4250	68	1.41	136	2.65	89	1.82	96	2.06	315	5.76	498	9.52	205.249	1.69969	0.405049	4.19625	2.71369e-05	0.000409627	Ups	LOC_Os04g52190	_	_
LOC_Os06g10880	5047	324	6.11	235	4.18	161	3	83	1.62	56	0.93	68	1.18	142.897	-1.31605	0.313888	-4.19274	2.75611e-05	0.000415483	Down	LOC_Os06g10880	K14432	molecular_function:sequence-specific DNA binding(GO:0043565);biological_process:regulation of transcription, DNA-templated(GO:0006355);molecular_function:sequence-specific DNA binding transcription factor activity(GO:0003700)
LOC_Os03g14120	5254	78	1.28	86	1.33	132	2.14	130	2.21	233	3.38	199	3.01	146.395	1.20566	0.287659	4.19128	2.77383e-05	0.00041788	Ups	LOC_Os03g14120	K00215	biological_process:oxidation-reduction process(GO:0055114);biological_process:lysine biosynthetic process via diaminopimelate(GO:0009089);molecular_function:4-hydroxy-tetrahydrodipicolinate reductase(GO:0008839)
LOC_Os04g55200	1491	0	0	0	0	3	0.23	8	0.63	20	1.35	15	1.06	8.34864	2.40454	0.573802	4.19054	2.78295e-05	0.000418978	Ups	LOC_Os04g55200	K17268	biological_process:retrograde vesicle-mediated transport, Golgi to ER(GO:0006890);molecular_function:structural molecule activity(GO:0005198)
LOC_Os12g37530	4880	244	3.52	284	3.86	355	5.06	808	12.09	540	6.88	378	5.03	455.693	1.27473	0.304322	4.18875	2.80498e-05	0.000422018	Ups	LOC_Os12g37530	_	biological_process:iron ion transmembrane transport(GO:0034755);cellular_component:integral component of membrane(GO:0016021);molecular_function:iron ion transmembrane transporter activity(GO:0005381)
LOC_Os07g10495	1840	136	10.57	145	10.61	218	16.73	210	16.91	415	28.47	304	21.78	243.736	1.18391	0.282672	4.18827	2.81087e-05	0.000422626	Ups	LOC_Os07g10495	_	_
LOC_Os12g08025	1015	360	41.79	408	44.61	265	30.38	104	12.51	57	5.84	147	15.74	205.316	-1.28669	0.307292	-4.18719	2.8243e-05	0.000424348	Down	LOC_Os12g08025	_	molecular_function:protein binding(GO:0005515)
LOC_Os08g07390	2951	295	8.4	268	7.19	193	5.43	302	8.91	515	12.95	422	11.08	338.322	1.0263	0.245251	4.18467	2.85585e-05	0.000427985	Ups	LOC_Os08g07390	_	_
LOC_Os04g16844	478	28	3.43	53	6.11	11	1.33	75	9.51	227	24.53	79	8.92	84.2128	1.96079	0.468647	4.18394	2.86504e-05	0.000429081	Ups	LOC_Os04g16844	K02637	molecular_function:oxidoreductase activity(GO:0016491);cellular_component:membrane(GO:0016020);molecular_function:electron carrier activity(GO:0009055)
LOC_Os06g02010	360	2	0.33	2	0.31	10	1.61	33	5.56	37	5.31	16	2.4	18.3305	2.18396	0.523095	4.17507	2.97888e-05	0.00044432	Ups	LOC_Os06g02010	_	_
LOC_Os12g02350	933	57	3.57	49	2.89	87	5.39	95	6.17	136	7.53	139	8.04	96.1807	1.21501	0.291029	4.17487	2.9816e-05	0.00044432	Ups	LOC_Os12g02350	K19040	molecular_function:zinc ion binding(GO:0008270);molecular_function:protein binding(GO:0005515)
LOC_Os01g48390	6436	842	17.54	582	11.42	494	10.16	263	5.68	160	2.94	195	3.75	393.615	-1.1789	0.28253	-4.17266	3.01069e-05	0.000448258	Down	LOC_Os01g48390	_	molecular_function:protein binding(GO:0005515);biological_process:protein phosphorylation(GO:0006468);molecular_function:protein kinase activity(GO:0004672)
LOC_Os02g29520	414	14	2.42	23	3.74	16	2.73	30	5.37	55	8.38	56	8.91	33.5002	1.56932	0.376756	4.16535	3.10881e-05	0.000461967	Ups	LOC_Os02g29520	_	_
LOC_Os02g46460	3610	872	17.96	811	15.74	493	10.03	148	3.16	69	1.26	295	5.61	406.771	-1.55515	0.37341	-4.16473	3.11717e-05	0.000462909	Down	LOC_Os02g46460	_	cellular_component:membrane(GO:0016020);biological_process:transport(GO:0006810);molecular_function:transporter activity(GO:0005215)
LOC_Os04g37550	1863	1064	33.42	898	26.56	795	24.66	283	9.21	178	4.94	451	13.06	565.173	-1.17242	0.281797	-4.16051	3.17544e-05	0.000470647	Down	LOC_Os04g37550	_	biological_process:proteolysis(GO:0006508);molecular_function:aspartic-type endopeptidase activity(GO:0004190)
LOC_Os02g05692	4230	419	9.78	271	5.96	399	9.2	145	3.51	75	1.55	113	2.43	220.049	-1.24204	0.298563	-4.16007	3.18146e-05	0.000470931	Down	LOC_Os02g05692	_	molecular_function:zinc ion binding(GO:0008270);molecular_function:protein binding(GO:0005515)
LOC_Os06g09230	4511	99	1.88	108	1.93	82	1.54	29	0.57	31	0.52	32	0.56	58.6948	-1.2006	0.288622	-4.15977	3.18574e-05	0.000471259	Down	LOC_Os06g09230	_	biological_process:response to stress(GO:0006950);biological_process:protein phosphorylation(GO:0006468);molecular_function:ATP binding(GO:0005524);molecular_function:protein kinase activity(GO:0004672)
LOC_Os12g07270	3565	51	2.05	73	2.76	84	3.33	105	4.36	148	5.24	119	4.4	99.0595	1.1429	0.274858	4.15816	3.20815e-05	0.000474268	Ups	LOC_Os12g07270	K03453	cellular_component:membrane(GO:0016020)
LOC_Os07g12340	1313	49	2.18	67	2.81	53	2.33	74	3.42	116	4.56	114	4.69	80.363	1.14176	0.274704	4.15632	3.2342e-05	0.000477503	Ups	LOC_Os07g12340	_	biological_process:regulation of transcription, DNA-templated(GO:0006355);molecular_function:DNA binding(GO:0003677)
LOC_Os03g03080	682	53	9.4	78	13.02	70	12.26	15	2.76	18	2.82	20	3.27	38.6489	-1.41345	0.340115	-4.15581	3.24141e-05	0.00047826	Down	LOC_Os03g03080	_	molecular_function:protein binding(GO:0005515)
LOC_Os07g39430	3542	344	9.48	280	7.27	395	10.75	366	10.45	769	18.71	628	15.96	471.948	1.08648	0.261755	4.15073	3.31413e-05	0.000488046	Ups	LOC_Os07g39430	K15032	biological_process:regulation of transcription, DNA-templated(GO:0006355);cellular_component:mitochondrion(GO:0005739);molecular_function:double-stranded DNA binding(GO:0003690)
LOC_Os02g35460	522	80	8.97	52	5.49	41	4.54	7	0.81	16	1.58	7	0.72	30.6287	-1.80877	0.435827	-4.15021	3.32174e-05	0.000488852	Down	LOC_Os02g35460	_	_
LOC_Os03g62170	5408	1089	19.34	706	11.81	1206	21.16	1177	21.67	2127	33.36	1941	31.8	1400.64	1.09649	0.264221	4.1499	3.32626e-05	0.00048911	Ups	LOC_Os03g62170	_	_
LOC_Os10g28360	2658	3446	176.09	6370	306.57	7182	362.44	6766	358.34	15061	679.54	12254	577.49	8710.47	1.26835	0.305758	4.14822	3.35064e-05	0.000492157	Ups	LOC_Os10g28360	K08967	biological_process:oxidation-reduction process(GO:0055114);molecular_function:acireductone dioxygenase [iron(II)-requiring] activity(GO:0010309)
LOC_Os12g36860	1632	360	27.5	99	7.12	140	10.56	9	0.71	16	1.08	56	3.94	101.726	-2.02754	0.489014	-4.14618	3.38073e-05	0.00049626	Down	LOC_Os12g36860	_	biological_process:response to biotic stimulus(GO:0009607);biological_process:defense response(GO:0006952)
LOC_Os12g35330	312	2	0.38	2	0.35	0	0	17	3.3	26	4.31	6	1.04	9.89409	2.36887	0.571418	4.14559	3.38939e-05	0.00049692	Ups	LOC_Os12g35330	K03676	biological_process:cell redox homeostasis(GO:0045454);molecular_function:protein disulfide oxidoreductase activity(GO:0015035);molecular_function:electron carrier activity(GO:0009055)
LOC_Os02g42880	1975	397	22.71	302	16.27	217	12.26	105	6.22	108	5.45	99	5.22	190.604	-1.11863	0.269838	-4.14558	3.38957e-05	0.00049692	Down	LOC_Os02g42880	_	_
LOC_Os04g37600	4966	75	2.38	145	4.34	77	2.42	222	7.31	214	6.01	154	4.51	153.618	1.28405	0.309764	4.14524	3.39461e-05	0.000497069	Ups	LOC_Os04g37600	K15102	_
LOC_Os09g23595	1904	344	13.56	222	8.24	176	6.85	412	16.84	669	23.29	386	14.04	381.556	1.25823	0.303548	4.14507	3.39709e-05	0.000497069	Ups	LOC_Os09g23595	_	_
LOC_Os08g38960	1453	377	16.23	271	10.99	178	7.57	63	2.81	86	3.27	104	4.13	165.949	-1.26052	0.304205	-4.14365	3.41824e-05	0.000499844	Down	LOC_Os08g38960	_	_
LOC_Os06g06900	3518	141	5.58	169	6.3	246	9.61	239	9.8	412	14.39	323	11.78	260.407	1.11152	0.268281	4.14313	3.42599e-05	0.000500564	Ups	LOC_Os06g06900	_	molecular_function:protein dimerization activity(GO:0046983)
LOC_Os01g52010	4441	1568	49.91	2998	89.88	3401	106.92	880	29.03	249	7	628	18.44	1472.81	-1.57647	0.380793	-4.13997	3.47348e-05	0.000506306	Down	LOC_Os01g52010	_	molecular_function:carbon-sulfur lyase activity(GO:0016846)
LOC_Os09g10840	11699	246	6.62	193	4.89	189	5.02	74	2.06	49	1.16	90	2.23	130.133	-1.13125	0.273363	-4.13828	3.49914e-05	0.000509399	Down	LOC_Os09g10840	K14431	molecular_function:sequence-specific DNA binding(GO:0043565);biological_process:regulation of transcription, DNA-templated(GO:0006355);molecular_function:sequence-specific DNA binding transcription factor activity(GO:0003700);biological_process:transcription, DNA-templated(GO:0006351)
LOC_Os07g37420	1091	1214	65.1	596	30.1	708	37.5	1300	72.26	1962	92.91	1469	72.66	1245.43	1.19031	0.28765	4.13805	3.50273e-05	0.000509596	Ups	LOC_Os07g37420	K00059	molecular_function:oxidoreductase activity(GO:0016491);biological_process:metabolic process(GO:0008152)
LOC_Os03g10300	1343	31	1.46	25	1.11	9	0.42	34	1.66	94	3.91	111	4.82	52.7844	1.83806	0.444206	4.13785	3.50579e-05	0.000509718	Ups	LOC_Os03g10300	K07297	cellular_component:integral component of membrane(GO:0016021)
LOC_Os02g36000	704	10	1.06	28	2.8	20	2.09	24	2.64	83	7.77	145	14.17	53.409	1.95811	0.473391	4.13635	3.52877e-05	0.000512409	Ups	LOC_Os02g36000	_	_
LOC_Os01g73250	1780	8197	243.57	10096	282.55	10094	296.22	8657	266.62	22234	583.37	25938	710.83	14415.2	1.24833	0.301881	4.13516	3.5471e-05	0.000514746	Ups	LOC_Os01g73250	_	biological_process:response to stress(GO:0006950)
LOC_Os11g07930	3889	1191	47.7	1855	69.97	1447	57.23	1579	65.54	3427	121.18	2834	104.67	2087.79	1.10232	0.266882	4.13036	3.62199e-05	0.000523954	Ups	LOC_Os11g07930	_	molecular_function:oxidoreductase activity(GO:0016491);biological_process:metabolic process(GO:0008152)
LOC_Os09g02250	3316	96	1.28	59	0.74	52	0.68	14	0.19	1	0.01	12	0.15	35.0272	-2.00818	0.486268	-4.12978	3.63115e-05	0.000524948	Down	LOC_Os09g02250	_	biological_process:protein phosphorylation(GO:0006468);molecular_function:ATP binding(GO:0005524);molecular_function:protein kinase activity(GO:0004672)
LOC_Os07g37230	4178	1318	48.93	1103	38.57	2267	83.12	2046	78.73	3842	125.94	3199	109.53	2353.86	1.22425	0.296593	4.12773	3.66362e-05	0.000527976	Ups	LOC_Os07g37230	K01082	biological_process:phosphatidylinositol phosphorylation(GO:0046854)
LOC_Os06g05355	630	115	10.68	91	7.96	87	7.98	28	2.7	24	1.97	37	3.17	58.754	-1.26148	0.305804	-4.12511	3.70553e-05	0.000533345	Down	LOC_Os06g05355	_	molecular_function:protein binding(GO:0005515);molecular_function:oxidoreductase activity(GO:0016491);biological_process:metabolic process(GO:0008152);molecular_function:intramolecular lyase activity(GO:0016872)
LOC_Os01g62970	4473	47	1.71	87	2.98	61	2.19	158	5.95	160	5.14	94	3.15	105.788	1.35397	0.328567	4.12083	3.77517e-05	0.00054271	Ups	LOC_Os01g62970	_	_
LOC_Os06g06790	4643	258	7.06	104	2.68	127	3.43	43	1.22	7	0.17	16	0.4	83.7887	-1.97359	0.478954	-4.12063	3.7783e-05	0.00054271	Down	LOC_Os06g06790	K09580	biological_process:cell redox homeostasis(GO:0045454)
LOC_Os05g15510	7644	330	7.97	354	8.05	172	4.1	420	10.51	477	10.17	570	12.69	394.521	1.08137	0.26271	4.11621	3.85158e-05	0.000551939	Ups	LOC_Os05g15510	_	biological_process:carbohydrate metabolic process(GO:0005975);molecular_function:hydrolase activity, hydrolyzing O-glycosyl compounds(GO:0004553);molecular_function:actin filament binding(GO:0051015);biological_process:actin filament organization(GO:0007015)
LOC_Os03g51610	7304	157	3.44	146	3.01	150	3.24	158	3.59	318	6.15	290	5.86	206.17	1.05677	0.257016	4.1117	3.9276e-05	0.000560381	Ups	LOC_Os03g51610	K00913	molecular_function:inositol-1,3,4-trisphosphate 5-kinase activity(GO:0052726);molecular_function:inositol-1,3,4-trisphosphate 6-kinase activity(GO:0052725);molecular_function:inositol tetrakisphosphate 1-kinase activity(GO:0047325);biological_process:inositol trisphosphate metabolic process(GO:0032957);cellular_component:intracellular(GO:0005622);molecular_function:ATP binding(GO:0005524);molecul…
LOC_Os07g38930	4770	238	3.13	164	2.03	210	2.72	71	0.97	79	0.92	76	0.92	130.528	-1.02234	0.248771	-4.10956	3.96419e-05	0.000564896	Down	LOC_Os07g38930	_	biological_process:carbohydrate metabolic process(GO:0005975);molecular_function:hydrolase activity, hydrolyzing O-glycosyl compounds(GO:0004553)
LOC_Os01g02930	3192	98	2.94	64	1.81	63	1.87	18	0.56	4	0.11	18	0.5	40.0005	-1.78444	0.434323	-4.10855	3.98144e-05	0.000567003	Down	LOC_Os01g02930	_	molecular_function:transferase activity, transferring glycosyl groups(GO:0016757)
LOC_Os04g30040	11049	5	0.12	6	0.14	4	0.1	18	0.46	24	0.52	20	0.45	13.6939	1.93209	0.47043	4.10708	4.00692e-05	0.000570277	Ups	LOC_Os04g30040	_	biological_process:protein phosphorylation(GO:0006468);molecular_function:ATP binding(GO:0005524);molecular_function:protein kinase activity(GO:0004672)
LOC_Os04g35020	3549	53	1.33	21	0.5	14	0.35	2	0.05	2	0.04	3	0.07	14.0961	-2.23137	0.543654	-4.10439	4.05379e-05	0.000575874	Down	LOC_Os04g35020	_	biological_process:cellulose biosynthetic process(GO:0030244);molecular_function:cellulose synthase (UDP-forming) activity(GO:0016760);cellular_component:membrane(GO:0016020)
LOC_Os09g28580	1574	301	31.11	102	9.93	75	7.66	34	3.64	5	0.46	9	0.86	79.0043	-2.13589	0.520612	-4.10265	4.08451e-05	0.000579879	Down	LOC_Os09g28580	_	_
LOC_Os05g06399	4146	213	13.99	276	17.07	157	10.18	250	17.02	399	23.13	425	25.74	290.432	1.04003	0.253622	4.10071	4.11886e-05	0.000584032	Ups	LOC_Os05g06399	_	_
LOC_Os05g42210	5855	211	4.5	185	3.72	101	2.13	30	0.66	26	0.49	65	1.28	93.6965	-1.51284	0.369333	-4.09614	4.20095e-05	0.000594935	Down	LOC_Os05g42210	_	molecular_function:protein serine/threonine kinase activity(GO:0004674);biological_process:recognition of pollen(GO:0048544);biological_process:protein phosphorylation(GO:0006468);molecular_function:protein kinase activity(GO:0004672)
LOC_Os03g62240	1069	1470	133.34	1212	103.55	2011	180.16	1777	167.07	4275	342.41	3049	255.08	2355.71	1.22209	0.298444	4.09487	4.22401e-05	0.000597463	Ups	LOC_Os03g62240	_	biological_process:regulation of transcription, DNA-templated(GO:0006355);cellular_component:mitochondrion(GO:0005739);molecular_function:double-stranded DNA binding(GO:0003690)
LOC_Os12g01570	4062	235	7.83	451	14.16	484	15.94	520	17.97	712	20.96	725	22.29	529.538	1.05587	0.258223	4.089	4.3324e-05	0.000610533	Ups	LOC_Os12g01570	_	_
LOC_Os03g60100	1930	1117	67.1	1440	81.47	911	54.04	2135	132.93	1877	99.56	1467	81.27	1530.69	1.0048	0.245958	4.08525	4.40297e-05	0.000619715	Ups	LOC_Os03g60100	K02879	biological_process:translation(GO:0006412);cellular_component:ribosome(GO:0005840);cellular_component:intracellular(GO:0005622);molecular_function:structural constituent of ribosome(GO:0003735)
LOC_Os03g18030	5590	64	1.18	24	0.42	13	0.24	4	0.08	1	0.02	2	0.03	16.0477	-2.26306	0.554392	-4.08206	4.46384e-05	0.000627512	Down	LOC_Os03g18030	_	biological_process:oxidation-reduction process(GO:0055114);molecular_function:oxidoreductase activity(GO:0016491)
LOC_Os03g11560	3305	356	11.12	486	14.3	454	14.01	176	5.7	74	2.04	147	4.23	260.567	-1.23092	0.301557	-4.08189	4.46714e-05	0.000627591	Down	LOC_Os03g11560	K09480	_
LOC_Os07g28850	6576	79	1.31	98	1.53	107	1.75	107	1.83	185	2.7	332	5.06	153.726	1.34629	0.329952	4.08026	4.49861e-05	0.000631238	Ups	LOC_Os07g28850	K11593	molecular_function:protein binding(GO:0005515);molecular_function:nucleic acid binding(GO:0003676)
LOC_Os06g42790	4042	1213	33.45	819	21.27	1386	37.74	1251	35.75	3325	80.95	2430	61.79	1783.13	1.28021	0.313988	4.07726	4.55691e-05	0.000637466	Ups	LOC_Os06g42790	_	molecular_function:hydrolase activity(GO:0016787)
LOC_Os05g33040	3245	158	5.57	129	4.28	105	3.65	48	1.75	36	1.12	32	1.04	78.4582	-1.27284	0.312196	-4.07704	4.56118e-05	0.000637675	Down	LOC_Os05g33040	_	_
LOC_Os04g07890	1942	136	4.1	64	1.82	83	2.47	27	0.84	18	0.48	13	0.36	52.0926	-1.6471	0.404247	-4.07448	4.61178e-05	0.000643179	Down	LOC_Os04g07890	_	_
LOC_Os01g09640	2385	2576	85.2	2580	80.37	1676	54.74	620	21.25	695	20.3	1199	36.57	1443.71	-1.04281	0.256145	-4.07119	4.67732e-05	0.000651923	Down	LOC_Os01g09640	_	_
LOC_Os06g29460	2322	195	2.58	608	7.58	528	6.9	633	8.69	1201	14.04	1139	13.91	736.839	1.38793	0.340951	4.07078	4.68563e-05	0.000652443	Ups	LOC_Os06g29460	_	_
LOC_Os07g05380	2493	107	4.57	165	6.63	163	6.87	168	7.43	269	10.14	268	10.55	192.391	1.01092	0.248338	4.07072	4.68675e-05	0.000652443	Ups	LOC_Os07g05380	_	molecular_function:protein binding(GO:0005515);molecular_function:oxidoreductase activity(GO:0016491);biological_process:metabolic process(GO:0008152);molecular_function:intramolecular lyase activity(GO:0016872)
LOC_Os06g09220	1807	127	4.31	56	1.79	60	2.01	12	0.42	22	0.66	13	0.41	44.0459	-1.71212	0.420663	-4.07005	4.70029e-05	0.000653534	Down	LOC_Os06g09220	_	biological_process:oxidation-reduction process(GO:0055114);molecular_function:heme binding(GO:0020037);molecular_function:oxidoreductase activity, acting on paired donors, with incorporation or reduction of molecular oxygen(GO:0016705);molecular_function:iron ion binding(GO:0005506)
LOC_Os01g08220	1288	92	4.56	38	1.77	70	3.42	153	7.86	172	7.52	119	5.44	112.408	1.38532	0.340674	4.06642	4.77412e-05	0.000662192	Ups	LOC_Os01g08220	K04124	biological_process:oxidation-reduction process(GO:0055114);molecular_function:oxidoreductase activity(GO:0016491)
LOC_Os07g47700	3412	5442	164.55	3644	103.78	2565	76.6	1263	39.58	724	19.33	1495	41.69	2331.05	-1.27895	0.314579	-4.0656	4.791e-05	0.000664132	Down	LOC_Os07g47700	K08678	biological_process:oxidation-reduction process(GO:0055114);molecular_function:oxidoreductase activity, acting on the CH-OH group of donors, NAD or NADP as acceptor(GO:0016616);biological_process:steroid biosynthetic process(GO:0006694);molecular_function:3-beta-hydroxy-delta5-steroid dehydrogenase activity(GO:0003854)
LOC_Os08g27150	3796	405	9.38	195	4.26	318	7.28	457	10.98	696	14.24	524	11.2	444.987	1.15469	0.284118	4.06414	4.82107e-05	0.000667492	Ups	LOC_Os08g27150	_	molecular_function:RNA binding(GO:0003723)
LOC_Os04g15580	3319	124	2.66	163	3.3	176	3.73	166	3.7	272	5.16	330	6.54	207.253	1.03098	0.253776	4.06257	4.85348e-05	0.000671168	Ups	LOC_Os04g15580	_	biological_process:protein phosphorylation(GO:0006468);molecular_function:protein kinase activity(GO:0004672)
LOC_Os06g02770	585	298	29.8	150	14.13	160	15.8	64	6.63	50	4.42	59	5.44	120.523	-1.32792	0.327174	-4.05876	4.93338e-05	0.000681396	Down	LOC_Os06g02770	_	_
LOC_Os02g50470	1240	54	2.76	46	2.22	44	2.22	52	2.76	137	6.19	165	7.79	85.0671	1.46516	0.361231	4.05602	4.99153e-05	0.000689012	Ups	LOC_Os02g50470	_	_
LOC_Os06g39040	3274	700	28.7	1190	45.95	1390	56.28	1497	63.62	2292	82.98	1737	65.68	1497.76	1.06912	0.263648	4.0551	5.0113e-05	0.000691323	Ups	LOC_Os06g39040	K11168	molecular_function:oxidoreductase activity(GO:0016491);biological_process:metabolic process(GO:0008152)
LOC_Os05g04000	1063	159	11.4	258	17.42	471	33.35	484	35.97	839	53.12	601	39.74	484.708	1.35768	0.33486	4.05448	5.0245e-05	0.000692728	Ups	LOC_Os05g04000	_	_
LOC_Os03g53340	3201	47	0.27	42	0.23	23	0.13	6	0.04	7	0.04	4	0.02	19.3515	-1.88564	0.465112	-4.05416	5.03145e-05	0.000692852	Down	LOC_Os03g53340	K09419	molecular_function:sequence-specific DNA binding(GO:0043565);biological_process:regulation of transcription, DNA-templated(GO:0006355);cellular_component:nucleus(GO:0005634);molecular_function:sequence-specific DNA binding transcription factor activity(GO:0003700)
LOC_Os06g39240	845	1065	41.65	427	15.73	567	21.9	238	9.65	105	3.63	86	3.1	381.561	-1.61995	0.399722	-4.0527	5.06292e-05	0.00069656	Down	LOC_Os06g39240	_	molecular_function:sequence-specific DNA binding(GO:0043565)
LOC_Os06g18670	1795	14339	467.38	8446	259.29	5164	166.23	3272	110.54	1562	44.96	1766	53.09	5303.73	-1.50524	0.371494	-4.05186	5.08123e-05	0.000698029	Down	LOC_Os06g18670	_	molecular_function:transferase activity, transferring hexosyl groups(GO:0016758);biological_process:metabolic process(GO:0008152)
LOC_Os07g33620	1913	129	4.1	117	3.5	93	2.92	42	1.38	23	0.65	20	0.59	65.0633	-1.44218	0.356016	-4.05088	5.1026e-05	0.000700125	Down	LOC_Os07g33620	_	biological_process:oxidation-reduction process(GO:0055114);molecular_function:heme binding(GO:0020037);molecular_function:oxidoreductase activity, acting on paired donors, with incorporation or reduction of molecular oxygen(GO:0016705);molecular_function:iron ion binding(GO:0005506)
LOC_Os08g14330	5442	191	5.25	135	3.49	182	4.94	207	5.89	371	9	277	7.02	231.862	1.05527	0.260639	4.04879	5.14827e-05	0.000705547	Ups	LOC_Os08g14330	K01792	molecular_function:isomerase activity(GO:0016853);biological_process:carbohydrate metabolic process(GO:0005975)
LOC_Os02g07960	10139	1369	10.87	784	5.86	792	6.21	350	2.88	170	1.19	358	2.62	590.156	-1.27703	0.315474	-4.04798	5.16615e-05	0.000707574	Down	LOC_Os02g07960	_	biological_process:protein phosphorylation(GO:0006468);molecular_function:ATP binding(GO:0005524);molecular_function:protein kinase activity(GO:0004672);molecular_function:polysaccharide binding(GO:0030247)
LOC_Os12g34796	1974	322	15.58	458	20.88	446	21.32	181	9.08	98	4.19	102	4.55	248.27	-1.2007	0.296654	-4.04749	5.17704e-05	0.000708642	Down	LOC_Os12g34796	_	_
LOC_Os03g40930	2589	64	1.83	43	1.16	61	1.72	13	0.39	15	0.38	10	0.26	31.4179	-1.55829	0.385269	-4.04469	5.2393e-05	0.000715455	Down	LOC_Os03g40930	_	_
LOC_Os04g43440	4249	6	0.1	14	0.22	12	0.2	25	0.44	33	0.49	39	0.61	22.4546	1.68089	0.41585	4.04205	5.29859e-05	0.00072312	Ups	LOC_Os04g43440	_	molecular_function:protein binding(GO:0005515);molecular_function:ADP binding(GO:0043531)
LOC_Os01g60170	1116	96	5.03	49	2.42	52	2.69	17	0.92	8	0.37	13	0.63	35.7146	-1.70359	0.42176	-4.03924	5.36236e-05	0.000730518	Down	LOC_Os01g60170	_	_
LOC_Os10g07340	3057	131	2.51	69	1.24	55	1.04	17	0.34	22	0.37	12	0.21	46.5745	-1.67192	0.414059	-4.03787	5.39383e-05	0.000733932	Down	LOC_Os10g07340	_	_
LOC_Os12g03230	1836	68	3.68	22	1.12	33	1.77	91	5.11	216	10.33	89	4.45	91.861	1.73132	0.428927	4.03641	5.42758e-05	0.000737212	Ups	LOC_Os12g03230	_	biological_process:transmembrane transport(GO:0055085);cellular_component:membrane(GO:0016020);molecular_function:antiporter activity(GO:0015297);molecular_function:drug transmembrane transporter activity(GO:0015238);biological_process:drug transmembrane transport(GO:0006855)
LOC_Os11g37260	7153	1058	21.37	617	11.74	571	11.39	185	3.87	262	4.67	327	6.09	467.467	-1.12321	0.278332	-4.03549	5.44874e-05	0.000739609	Down	LOC_Os11g37260	_	_
LOC_Os06g37080	5018	17	0.47	6	0.16	8	0.22	22	0.63	51	1.25	42	1.07	25.6612	1.83316	0.454273	4.03537	5.45169e-05	0.000739609	Ups	LOC_Os06g37080	K00423	molecular_function:copper ion binding(GO:0005507);biological_process:oxidation-reduction process(GO:0055114);molecular_function:oxidoreductase activity(GO:0016491)
LOC_Os03g52390	606	39	4.54	76	8.33	20	2.3	81	9.77	210	21.57	122	13.09	95.735	1.69483	0.420024	4.03508	5.45834e-05	0.000740074	Ups	LOC_Os03g52390	_	molecular_function:serine-type endopeptidase inhibitor activity(GO:0004867)
LOC_Os03g51010	3568	1147	36	1056	31.22	650	20.15	356	11.58	204	5.65	388	11.23	587.513	-1.14726	0.284525	-4.03218	5.52625e-05	0.000748395	Down	LOC_Os03g51010	_	_
LOC_Os06g07030	1530	320	12.24	330	11.89	207	7.82	61	2.42	86	2.9	136	4.8	174.988	-1.17276	0.290901	-4.03149	5.54235e-05	0.000750133	Down	LOC_Os06g07030	_	biological_process:regulation of transcription, DNA-templated(GO:0006355);molecular_function:sequence-specific DNA binding transcription factor activity(GO:0003700)
LOC_Os01g45060	3964	13	0.6	8	0.35	9	0.41	29	1.38	31	1.26	29	1.23	20.9469	1.66253	0.412535	4.03003	5.57708e-05	0.000754387	Ups	LOC_Os01g45060	_	biological_process:carbohydrate metabolic process(GO:0005975);molecular_function:polygalacturonase activity(GO:0004650)
LOC_Os02g15860	285	1445	296.65	3067	593.01	1854	375.89	3392	721.74	4436	804.11	3169	600	2965.46	1.10905	0.275282	4.02878	5.60667e-05	0.000757789	Ups	LOC_Os02g15860	_	_
LOC_Os12g38440	4123	513	15.12	372	10.33	362	10.54	130	3.97	29	0.75	114	3.1	231.31	-1.58804	0.394354	-4.02693	5.65094e-05	0.000762577	Down	LOC_Os12g38440	_	_
LOC_Os04g32980	2055	715	21.38	669	18.84	430	12.7	689	21.35	1284	33.9	1068	29.45	823.004	1.04792	0.260322	4.02546	5.68635e-05	0.000766904	Ups	LOC_Os04g32980	K19042	_
LOC_Os09g26710	1157	1	0.05	3	0.15	4	0.21	15	0.82	20	0.93	13	0.63	10.1324	2.11855	0.526335	4.02511	5.69492e-05	0.000767608	Ups	LOC_Os09g26710	_	_
LOC_Os08g13900	1188	63	8.42	96	12.08	72	9.5	116	16.06	142	16.75	119	14.66	103.424	1.03073	0.2561	4.0247	5.70486e-05	0.000768495	Ups	LOC_Os08g13900	_	_
LOC_Os03g20120	1721	3061	124.98	1855	71.33	999	40.28	598	25.31	541	19.5	525	19.77	1168.37	-1.33509	0.332004	-4.0213	5.78779e-05	0.000779109	Down	LOC_Os03g20120	K18819	molecular_function:transferase activity, transferring glycosyl groups(GO:0016757);molecular_function:inositol 3-alpha-galactosyltransferase activity(GO:0047216);biological_process:galactose metabolic process(GO:0006012)
LOC_Os04g33210	5548	853	16.96	760	14.24	1231	24.18	1025	21.13	2035	35.73	1834	33.64	1310.64	1.07516	0.26758	4.01807	5.86778e-05	0.000788589	Ups	LOC_Os04g33210	_	molecular_function:ATP binding(GO:0005524);biological_process:protein metabolic process(GO:0019538)
LOC_Os12g38150	1203	24	1.17	18	0.82	37	1.78	80	4.03	55	2.36	57	2.56	47.5781	1.48324	0.369218	4.01724	5.88841e-05	0.000790897	Ups	LOC_Os12g38150	_	_
LOC_Os06g44160	1573	292	14.61	390	18.38	165	8.16	345	17.9	886	39.16	611	28.2	461.21	1.35238	0.336705	4.0165	5.90677e-05	0.000792434	Ups	LOC_Os06g44160	_	_
LOC_Os08g06550	2242	1484	129.78	2953	243.24	3122	269.65	4182	379.08	5232	404.03	3785	305.29	3551.52	1.12034	0.279022	4.01525	5.93833e-05	0.000796202	Ups	LOC_Os08g06550	K08762	molecular_function:fatty-acyl-CoA binding(GO:0000062)
LOC_Os03g60090	5536	12386	277.13	8188	172.54	7330	161.97	3774	87.52	1455	28.74	2216	45.73	5448.5	-1.37596	0.342704	-4.015	5.94452e-05	0.000796566	Down	LOC_Os03g60090	K00297	biological_process:oxidation-reduction process(GO:0055114);biological_process:methionine metabolic process(GO:0006555);molecular_function:methylenetetrahydrofolate reductase (NAD(P)H) activity(GO:0004489)
LOC_Os04g01740	2825	125	2.83	30	0.64	22	0.49	6	0.14	0	0	6	0.13	28.1229	-2.25692	0.562237	-4.01419	5.96513e-05	0.000798861	Down	LOC_Os04g01740	K04079	molecular_function:unfolded protein binding(GO:0051082);biological_process:response to stress(GO:0006950);biological_process:protein folding(GO:0006457);molecular_function:ATP binding(GO:0005524)
LOC_Os01g02060	3127	81	1.34	35	0.54	30	0.49	10	0.17	5	0.07	5	0.08	25.025	-1.94637	0.485424	-4.00963	6.08132e-05	0.000811575	Down	LOC_Os01g02060	_	molecular_function:protein binding(GO:0005515)
LOC_Os01g58280	3448	20	0.51	10	0.24	19	0.47	13	0.34	106	2.36	142	3.31	53.7954	2.04514	0.5104	4.00693	6.15135e-05	0.000819012	Ups	LOC_Os01g58280	_	biological_process:proteolysis(GO:0006508);molecular_function:serine-type endopeptidase activity(GO:0004252)
LOC_Os04g57720	1380	75	3.44	61	2.63	89	4.03	129	6.13	183	7.41	108	4.57	111.169	1.19145	0.297651	4.00284	6.25876e-05	0.000830899	Ups	LOC_Os04g57720	K14492	biological_process:phosphorelay signal transduction system(GO:0000160)
LOC_Os11g05860	1079	2081	112.84	1411	72.06	1211	64.85	505	28.38	219	10.49	622	31.11	929.221	-1.32549	0.331159	-4.00257	6.26587e-05	0.000831361	Down	LOC_Os11g05860	_	_
LOC_Os01g18220	3219	141	4.74	120	3.8	124	4.12	51	1.78	41	1.22	38	1.18	79.9832	-1.11856	0.279527	-4.00161	6.29125e-05	0.000834246	Down	LOC_Os01g18220	_	_
LOC_Os08g29150	6728	417	5.92	258	3.45	388	5.44	370	5.45	867	10.88	779	10.21	523.605	1.18325	0.295816	3.99995	6.33571e-05	0.000839655	Ups	LOC_Os08g29150	K01530	molecular_function:metal ion binding(GO:0046872);molecular_function:nucleotide binding(GO:0000166);cellular_component:integral component of membrane(GO:0016021);biological_process:phospholipid transport(GO:0015914);molecular_function:ATP binding(GO:0005524);molecular_function:phospholipid-translocating ATPase activity(GO:0004012);molecular_function:magnesium ion binding(GO:0000287)
LOC_Os12g33300	3060	21	0.87	35	1.37	36	1.48	40	1.73	86	3.16	99	3.8	54.2555	1.46544	0.36661	3.99728	6.40738e-05	0.000847193	Ups	LOC_Os12g33300	_	cellular_component:integral component of membrane(GO:0016021);cellular_component:membrane(GO:0016020);molecular_function:transmembrane transporter activity(GO:0022857)
LOC_Os01g66544	3265	37	2.86	52	3.79	31	2.37	8	0.64	2	0.14	9	0.64	20.7432	-1.849	0.462703	-3.99608	6.44009e-05	0.000850047	Down	LOC_Os01g66544	_	_
LOC_Os02g24205	1892	37	2.42	46	2.83	62	4	10	0.68	12	0.69	9	0.54	26.6425	-1.60387	0.401408	-3.9956	6.45307e-05	0.00085118	Down	LOC_Os02g24205	_	_
LOC_Os03g17210	7000	224	2.95	128	1.59	186	2.42	64	0.87	41	0.48	60	0.73	108.716	-1.23932	0.31018	-3.99549	6.4561e-05	0.00085118	Down	LOC_Os03g17210	_	_
LOC_Os01g43760	1990	206	8.51	304	11.83	369	15.06	363	15.55	593	21.64	465	17.72	389.759	1.0122	0.25349	3.99306	6.5227e-05	0.000859467	Ups	LOC_Os01g43760	_	biological_process:oxidation-reduction process(GO:0055114);molecular_function:heme binding(GO:0020037);molecular_function:oxidoreductase activity, acting on paired donors, with incorporation or reduction of molecular oxygen(GO:0016705);molecular_function:iron ion binding(GO:0005506)
LOC_Os07g48010	1890	4	0.19	15	0.66	2	0.09	9	0.43	46	1.89	136	5.84	36.6278	2.24773	0.563047	3.99207	6.54987e-05	0.00086196	Ups	LOC_Os07g48010	K00430	biological_process:oxidation-reduction process(GO:0055114);molecular_function:heme binding(GO:0020037);biological_process:response to oxidative stress(GO:0006979);molecular_function:peroxidase activity(GO:0004601)
LOC_Os02g43790	1304	40	1.79	82	3.47	38	1.68	7	0.33	4	0.16	15	0.62	27.5858	-1.83841	0.460528	-3.99196	6.55292e-05	0.00086196	Down	LOC_Os02g43790	K09286	biological_process:regulation of transcription, DNA-templated(GO:0006355);molecular_function:sequence-specific DNA binding transcription factor activity(GO:0003700)
LOC_Os12g23150	1187	93	7.69	67	5.21	88	7.18	111	9.51	249	18.17	145	11.05	129.552	1.27897	0.320566	3.98972	6.61519e-05	0.000869155	Ups	LOC_Os12g23150	_	_
LOC_Os05g42180	2196	29	1.75	94	5.33	113	6.72	163	10.17	199	10.58	208	11.55	139.364	1.46965	0.368498	3.98821	6.65727e-05	0.000874182	Ups	LOC_Os05g42180	_	_
LOC_Os01g07790	2793	2	0.09	3	0.12	5	0.21	13	0.57	20	0.75	18	0.71	10.8749	2.0264	0.508645	3.98392	6.77869e-05	0.000888598	Ups	LOC_Os01g07790	_	_
LOC_Os01g66010	3049	68	2.14	40	1.18	91	2.82	8	0.26	1	0.03	17	0.49	33.4817	-1.98941	0.499414	-3.98348	6.79134e-05	0.000889747	Down	LOC_Os01g66010	_	_
LOC_Os03g58610	2287	97	2.75	157	4.2	134	3.76	145	4.27	234	5.87	267	6.99	174.256	1.03824	0.260862	3.98004	6.89042e-05	0.000900667	Ups	LOC_Os03g58610	_	_
LOC_Os08g14810	4481	54	1.67	79	2.3	68	2.08	19	0.61	17	0.46	20	0.57	39.2699	-1.33971	0.336769	-3.97813	6.94596e-05	0.00090586	Down	LOC_Os08g14810	_	molecular_function:ADP binding(GO:0043531)
LOC_Os04g31820	210	192	53.49	155	40.67	138	37.97	63	18.19	54	13.28	43	11.05	100.157	-1.1431	0.287582	-3.97487	7.04186e-05	0.000915762	Down	LOC_Os04g31820	_	_
LOC_Os01g09300	4585	768	22.51	665	18.36	804	23.28	797	24.21	1660	42.97	1151	31.12	990.435	1.00076	0.251995	3.97133	7.14712e-05	0.000928396	Ups	LOC_Os01g09300	_	biological_process:oxidation-reduction process(GO:0055114);molecular_function:oxidoreductase activity(GO:0016491)
LOC_Os12g42830	3491	70	2.14	85	2.45	52	1.57	10	0.32	6	0.16	25	0.7	37.1556	-1.68841	0.425235	-3.97052	7.17148e-05	0.000930379	Down	LOC_Os12g42830	_	_
LOC_Os03g50120	5084	39	1.29	30	0.93	35	1.14	54	1.85	100	2.91	66	2.01	55.8865	1.32162	0.333259	3.96576	7.31631e-05	0.000947152	Ups	LOC_Os03g50120	_	molecular_function:zinc ion binding(GO:0008270)
LOC_Os10g16890	1028	12	1.41	11	1.22	9	1.04	0	0	0	0	0	0	4.61201	-2.35269	0.593302	-3.96542	7.32663e-05	0.000947418	Down	LOC_Os10g16890	_	_
LOC_Os03g19860	1517	11	0.42	16	0.58	17	0.65	1	0.04	0	0	1	0.04	6.68771	-2.27437	0.573629	-3.96488	7.34325e-05	0.000949031	Down	LOC_Os03g19860	_	_
LOC_Os05g30350	5605	1578	27.69	2964	48.99	2686	46.55	2724	49.55	4919	76.22	4569	73.95	3285.14	1.06055	0.267587	3.96337	7.38984e-05	0.000954514	Ups	LOC_Os05g30350	_	biological_process:carbohydrate metabolic process(GO:0005975);molecular_function:hydrolase activity, hydrolyzing O-glycosyl compounds(GO:0004553)
LOC_Os03g46410	3516	307	12.11	293	10.89	342	13.33	141	5.77	64	2.23	86	3.13	190.839	-1.21039	0.305449	-3.96265	7.41215e-05	0.000956349	Down	LOC_Os03g46410	_	cellular_component:integral component of membrane(GO:0016021)
LOC_Os05g29990	4467	1576	41.5	1288	31.94	790	20.54	502	13.7	350	8.14	378	9.18	758.746	-1.11792	0.282115	-3.96265	7.41239e-05	0.000956349	Down	LOC_Os05g29990	K08678	biological_process:oxidation-reduction process(GO:0055114);molecular_function:oxidoreductase activity, acting on the CH-OH group of donors, NAD or NADP as acceptor(GO:0016616);biological_process:steroid biosynthetic process(GO:0006694);molecular_function:3-beta-hydroxy-delta5-steroid dehydrogenase activity(GO:0003854)
LOC_Os03g03200	2684	241	5.77	264	5.95	205	4.85	99	2.46	50	1.06	88	1.94	146.515	-1.13091	0.285489	-3.96129	7.45451e-05	0.000961242	Down	LOC_Os03g03200	_	_
LOC_Os08g13469	3145	110	2.83	219	5.31	206	5.24	274	7.32	302	6.87	291	6.91	238.084	1.02218	0.258066	3.96093	7.4658e-05	0.000961689	Ups	LOC_Os08g13469	_	_
LOC_Os03g63850	1411	176	7.3	148	5.78	96	3.93	48	2.06	37	1.35	42	1.61	84.3804	-1.24873	0.315263	-3.96091	7.46638e-05	0.000961689	Down	LOC_Os03g63850	_	molecular_function:protein binding(GO:0005515)
LOC_Os06g09820	2588	117	6.89	151	8.37	200	11.63	54	3.29	53	2.75	51	2.77	96.7752	-1.11859	0.282478	-3.9599	7.49825e-05	0.000964169	Down	LOC_Os06g09820	K09705	_
LOC_Os04g45580	6449	1697	23.59	1162	15.21	1340	18.4	651	9.38	384	4.71	442	5.67	885.669	-1.06246	0.268752	-3.95331	7.70783e-05	0.000988345	Down	LOC_Os04g45580	K11498	molecular_function:microtubule binding(GO:0008017);biological_process:microtubule-based movement(GO:0007018);molecular_function:ATP binding(GO:0005524);molecular_function:microtubule motor activity(GO:0003777);cellular_component:kinesin complex(GO:0005871)
LOC_Os01g62360	2380	145	9.09	146	8.62	132	8.18	60	3.9	34	1.88	43	2.49	86.7259	-1.16234	0.294051	-3.95286	7.72224e-05	0.000989639	Down	LOC_Os01g62360	_	_
LOC_Os06g48510	4300	171	6.82	207	7.77	171	6.73	59	2.44	51	1.79	93	3.42	116.239	-1.02261	0.258773	-3.95178	7.75721e-05	0.000993565	Down	LOC_Os06g48510	K00499	biological_process:oxidation-reduction process(GO:0055114);molecular_function:2 iron, 2 sulfur cluster binding(GO:0051537);molecular_function:oxidoreductase activity(GO:0016491);biological_process:aromatic compound catabolic process(GO:0019439);molecular_function:oxidoreductase activity, acting on paired donors, with incorporation or reduction of molecular oxygen, NAD(P)H as one donor, and incorp…
LOC_Os03g62270	3548	128	3.67	84	2.27	98	2.77	134	3.98	271	6.86	180	4.76	153.292	1.18836	0.30077	3.95106	7.78067e-05	0.000995456	Ups	LOC_Os03g62270	K03327	biological_process:transmembrane transport(GO:0055085);cellular_component:membrane(GO:0016020);molecular_function:antiporter activity(GO:0015297);molecular_function:drug transmembrane transporter activity(GO:0015238);biological_process:drug transmembrane transport(GO:0006855)
LOC_Os07g19130	1523	23	2.03	38	3.16	36	3.14	40	3.66	86	6.7	114	9.28	57.5339	1.46973	0.372065	3.95018	7.80912e-05	0.000998539	Ups	LOC_Os07g19130	_	biological_process:oxidation-reduction process(GO:0055114);molecular_function:heme binding(GO:0020037);molecular_function:oxidoreductase activity, acting on paired donors, with incorporation or reduction of molecular oxygen(GO:0016705);molecular_function:iron ion binding(GO:0005506)
LOC_Os06g48620	5601	665	12.3	847	14.76	1179	21.54	998	19.13	1819	29.71	1613	27.52	1203.87	1.0252	0.259549	3.94994	7.81699e-05	0.000998987	Ups	LOC_Os06g48620	K13950	molecular_function:oxo-acid-lyase activity(GO:0016833);biological_process:biosynthetic process(GO:0009058)
LOC_Os03g11614	8620	19	0.85	37	1.56	32	1.41	35	1.62	98	3.87	111	4.58	56.9455	1.57985	0.400036	3.94928	7.83867e-05	0.0010012	Ups	LOC_Os03g11614	_	molecular_function:protein dimerization activity(GO:0046983);molecular_function:DNA binding(GO:0003677);biological_process:regulation of transcription, DNA-templated(GO:0006355);cellular_component:nucleus(GO:0005634);molecular_function:sequence-specific DNA binding transcription factor activity(GO:0003700)
LOC_Os08g29770	4594	84	2.02	72	1.63	47	1.12	94	2.34	169	3.59	130	2.88	102.063	1.21904	0.308845	3.94708	7.91099e-05	0.00100987	Ups	LOC_Os08g29770	_	biological_process:carbohydrate metabolic process(GO:0005975);molecular_function:hydrolase activity, hydrolyzing O-glycosyl compounds(GO:0004553)
LOC_Os05g37190	2472	27	0.86	26	0.78	41	1.29	44	1.45	81	2.28	82	2.41	51.5759	1.35544	0.343479	3.94621	7.93974e-05	0.00101242	Ups	LOC_Os05g37190	_	_
LOC_Os09g26660	10942	2382	38.7	1476	22.59	1219	19.56	601	10.12	163	2.34	426	6.38	959.503	-1.50929	0.38283	-3.94246	8.06495e-05	0.00102667	Down	LOC_Os09g26660	K13447	biological_process:oxidation-reduction process(GO:0055114);molecular_function:oxidoreductase activity(GO:0016491);molecular_function:oxidoreductase activity, acting on NAD(P)H, oxygen as acceptor(GO:0050664);molecular_function:peroxidase activity(GO:0004601)
LOC_Os02g07690	1146	179	9.14	142	6.83	97	4.89	49	2.59	29	1.31	41	1.93	82.6663	-1.31364	0.333607	-3.9377	8.22677e-05	0.00104669	Down	LOC_Os02g07690	_	_
LOC_Os03g16718	4072	8	0.29	11	0.37	13	0.46	0	0	0	0	0	0	4.59535	-2.33698	0.593544	-3.93734	8.23896e-05	0.00104765	Down	LOC_Os03g16718	_	_
LOC_Os03g44440	4343	60	1.25	31	0.61	24	0.49	4	0.09	5	0.09	8	0.15	19.7903	-1.8953	0.481576	-3.93562	8.29814e-05	0.00105401	Down	LOC_Os03g44440	K05391	biological_process:transmembrane transport(GO:0055085);cellular_component:membrane(GO:0016020);biological_process:ion transport(GO:0006811);molecular_function:ion channel activity(GO:0005216)
LOC_Os11g27329	31581	515	4.81	338	2.97	317	2.92	148	1.43	64	0.53	43	0.37	218.42	-1.55816	0.396139	-3.93337	8.37617e-05	0.00106274	Down	LOC_Os11g27329	_	biological_process:proteolysis(GO:0006508);molecular_function:serine-type carboxypeptidase activity(GO:0004185)
LOC_Os02g49060	7020	569	13.83	436	9.98	301	7.22	180	4.53	111	2.38	113	2.53	265.022	-1.21116	0.308236	-3.92934	8.51788e-05	0.00107953	Down	LOC_Os02g49060	_	_
LOC_Os12g01760	3670	239	5.67	248	5.54	294	6.89	106	2.61	58	1.21	111	2.43	163.64	-1.07187	0.27283	-3.92871	8.54039e-05	0.001081	Down	LOC_Os12g01760	K10268	_
LOC_Os05g48220	2115	138	6.85	218	10.19	152	7.45	334	17.18	315	13.8	211	9.66	235.197	1.08873	0.277146	3.92836	8.55264e-05	0.00108154	Ups	LOC_Os05g48220	K02917	biological_process:translation(GO:0006412);cellular_component:ribosome(GO:0005840);cellular_component:intracellular(GO:0005622);molecular_function:structural constituent of ribosome(GO:0003735)
LOC_Os02g52130	3166	808	6.95	557	4.51	649	5.51	290	2.58	115	0.87	120	0.95	391.636	-1.3852	0.352979	-3.92431	8.69769e-05	0.00109867	Down	LOC_Os02g52130	_	_
LOC_Os05g08900	2964	19	0.71	34	1.2	24	0.89	30	1.17	76	2.52	144	5	55.8903	1.70383	0.434226	3.92383	8.71518e-05	0.00110027	Ups	LOC_Os05g08900	_	molecular_function:protein binding(GO:0005515);molecular_function:oxidoreductase activity(GO:0016491);biological_process:metabolic process(GO:0008152);molecular_function:intramolecular lyase activity(GO:0016872)
LOC_Os04g44870	2517	322	18.8	147	8.08	207	11.94	79	4.78	25	1.29	36	1.94	124.858	-1.61445	0.411818	-3.92029	8.84422e-05	0.00111288	Down	LOC_Os04g44870	_	molecular_function:protein binding(GO:0005515)
LOC_Os08g45200	3675	81	1.4	58	0.94	70	1.19	108	1.93	163	2.49	105	1.67	100.41	1.13993	0.29096	3.91783	8.93515e-05	0.00112248	Ups	LOC_Os08g45200	_	_
LOC_Os11g25700	3159	8	0.42	3	0.15	3	0.16	124	6.73	24	1.11	5	0.24	32.423	2.26956	0.579472	3.9166	8.98049e-05	0.00112687	Ups	LOC_Os11g25700	K08081	_
LOC_Os01g70960	4884	438	7.24	790	12.29	683	11.15	801	13.72	1386	20.22	935	14.25	854.269	1.02893	0.262714	3.91654	8.98291e-05	0.00112687	Ups	LOC_Os01g70960	K00413	molecular_function:heme binding(GO:0020037);molecular_function:electron carrier activity(GO:0009055)
LOC_Os11g19210	6034	6	0.13	4	0.08	2	0.04	28	0.62	38	0.71	8	0.16	15.8608	2.10762	0.538141	3.91649	8.98487e-05	0.00112687	Ups	LOC_Os11g19210	_	biological_process:carbohydrate metabolic process(GO:0005975);molecular_function:hydrolase activity, hydrolyzing O-glycosyl compounds(GO:0004553)
LOC_Os03g22180	2506	461	30.24	440	27.18	255	16.52	654	44.46	678	39.27	530	32.06	515.906	1.01507	0.259264	3.91518	9.03374e-05	0.00113236	Ups	LOC_Os03g22180	K02883	biological_process:translation(GO:0006412);cellular_component:ribosome(GO:0005840);cellular_component:intracellular(GO:0005622);molecular_function:structural constituent of ribosome(GO:0003735)
LOC_Os04g16230	1185	12	2.41	3	0.57	1	0.2	21	4.38	42	7.46	27	5.01	19.0459	2.05625	0.525376	3.91387	9.08304e-05	0.00113732	Ups	LOC_Os04g16230	_	_
LOC_Os12g04080	1530	129	4.93	105	3.78	88	3.32	27	1.07	42	1.42	33	1.16	65.4083	-1.20057	0.307287	-3.90699	9.34532e-05	0.00116633	Down	LOC_Os12g04080	_	molecular_function:transferase activity, transferring acyl groups other than amino-acyl groups(GO:0016747)
LOC_Os02g42585	2196	46	1.23	112	2.81	42	1.11	109	3.01	168	3.95	170	4.18	110.979	1.38032	0.353792	3.9015	9.55973e-05	0.0011905	Ups	LOC_Os02g42585	_	biological_process:regulation of transcription, DNA-templated(GO:0006355);molecular_function:sequence-specific DNA binding transcription factor activity(GO:0003700)
LOC_Os12g30555	1774	115	3.79	343	10.65	316	10.29	364	12.44	546	15.9	737	22.42	411.979	1.31948	0.338285	3.90051	9.59902e-05	0.00119345	Ups	LOC_Os12g30555	_	_
LOC_Os02g26670	1411	381	15.8	151	5.9	118	4.83	55	2.36	7	0.26	25	0.96	111.251	-1.93405	0.49668	-3.89395	9.86243e-05	0.00122354	Down	LOC_Os02g26670	_	_
LOC_Os11g05614	2578	11	0.26	10	0.22	6	0.14	11	0.27	45	0.93	68	1.47	26.1418	1.93722	0.497548	3.89353	9.87951e-05	0.00122499	Ups	LOC_Os11g05614	_	biological_process:regulation of transcription, DNA-templated(GO:0006355);molecular_function:DNA binding(GO:0003677)
LOC_Os01g66840	2897	43	2.09	82	3.76	70	3.36	83	4.18	127	5.45	163	7.31	96.2642	1.19906	0.308086	3.89197	9.94325e-05	0.00123157	Ups	LOC_Os01g66840	_	molecular_function:hydrolase activity(GO:0016787)
LOC_Os01g67550	3816	71	1.64	37	0.81	62	1.42	77	1.85	224	4.57	124	2.64	103.226	1.48114	0.380916	3.88838	0.000100916	0.00124792	Ups	LOC_Os01g67550	_	molecular_function:FAD binding(GO:0071949)
LOC_Os03g13950	2482	461	9.77	333	6.64	214	4.48	564	12.38	918	17.17	481	9.4	513.351	1.23273	0.31712	3.88727	0.000101376	0.00125226	Ups	LOC_Os03g13950	K05765	cellular_component:intracellular(GO:0005622);molecular_function:actin binding(GO:0003779);biological_process:actin filament depolymerization(GO:0030042);cellular_component:actin cytoskeleton(GO:0015629)
LOC_Os08g42550	7691	205	1.39	223	1.42	176	1.18	90	0.63	56	0.34	73	0.46	128.014	-1.02681	0.264168	-3.88695	0.000101513	0.00125327	Down	LOC_Os08g42550	_	biological_process:regulation of transcription, DNA-templated(GO:0006355);molecular_function:sequence-specific DNA binding transcription factor activity(GO:0003700)
LOC_Os07g14160	3899	94	1.84	111	2.05	136	2.63	24	0.49	29	0.5	52	0.94	68.184	-1.24281	0.319756	-3.88674	0.000101598	0.00125364	Down	LOC_Os07g14160	_	biological_process:carbohydrate metabolic process(GO:0005975);molecular_function:polygalacturonase activity(GO:0004650)
LOC_Os02g47940	3915	415	12.48	374	10.6	481	14.29	394	12.28	918	24.38	863	23.94	581.647	1.06063	0.27293	3.88609	0.00010187	0.00125526	Ups	LOC_Os02g47940	K00817	molecular_function:pyridoxal phosphate binding(GO:0030170);biological_process:biosynthetic process(GO:0009058)
LOC_Os03g20460	3608	48	1.01	38	0.75	61	1.26	73	1.59	112	2.07	89	1.72	72.0931	1.17549	0.302509	3.88579	0.000101996	0.00125526	Ups	LOC_Os03g20460	_	_
LOC_Os01g48640	3049	106	2.03	211	3.81	188	3.56	168	3.34	401	6.79	544	9.63	274.097	1.34378	0.34582	3.88578	0.000102003	0.00125526	Ups	LOC_Os01g48640	_	_
LOC_Os01g63010	2097	42	1.45	75	2.44	78	2.66	108	3.86	118	3.59	113	3.59	91.115	1.10351	0.284007	3.88549	0.000102122	0.00125605	Ups	LOC_Os01g63010	_	biological_process:response to stress(GO:0006950)
LOC_Os01g58760	928	114	7.19	80	4.75	77	4.79	112	7.32	170	9.46	172	10	122.946	1.04038	0.267854	3.88415	0.000102688	0.00126099	Ups	LOC_Os01g58760	_	molecular_function:sequence-specific DNA binding(GO:0043565);biological_process:regulation of transcription, DNA-templated(GO:0006355);molecular_function:sequence-specific DNA binding transcription factor activity(GO:0003700);biological_process:transcription, DNA-templated(GO:0006351)
LOC_Os01g18160	366	53	8.47	37	5.57	24	3.79	7	1.16	3	0.42	8	1.18	19.8237	-1.83442	0.472473	-3.8826	0.000103345	0.00126837	Down	LOC_Os01g18160	_	_
LOC_Os07g18990	841	92	6.4	20	1.31	62	4.26	156	11.25	218	13.39	127	8.15	119.31	1.6182	0.416951	3.88102	0.000104019	0.0012746	Ups	LOC_Os07g18990	_	_
LOC_Os03g06139	10071	1596	32.2	2772	52.67	2661	53.02	2466	51.57	4575	81.5	4651	86.54	3154.98	1.03456	0.266627	3.88016	0.00010439	0.00127845	Ups	LOC_Os03g06139	_	molecular_function:ATPase activity(GO:0016887);molecular_function:ATP binding(GO:0005524);cellular_component:membrane(GO:0016020)
LOC_Os03g04990	4203	1249	21.52	1289	20.92	1458	24.81	633	11.3	291	4.43	457	7.26	835.569	-1.07827	0.277977	-3.87901	0.000104883	0.00128326	Down	LOC_Os03g04990	_	_
LOC_Os07g28400	2126	188	13.56	176	11.96	226	16.1	258	19.29	443	28.22	262	17.43	264.68	1.02346	0.263848	3.87898	0.000104894	0.00128326	Ups	LOC_Os07g28400	_	molecular_function:2 iron, 2 sulfur cluster binding(GO:0051537);cellular_component:intracellular membrane-bounded organelle(GO:0043231)
LOC_Os10g40810	1896	71	2.42	58	1.86	42	1.42	14	0.5	3	0.09	14	0.44	30.4578	-1.73232	0.447009	-3.87536	0.000106465	0.0013004	Down	LOC_Os10g40810	_	molecular_function:sequence-specific DNA binding(GO:0043565);molecular_function:zinc ion binding(GO:0008270);biological_process:regulation of transcription, DNA-templated(GO:0006355);molecular_function:sequence-specific DNA binding transcription factor activity(GO:0003700)
LOC_Os02g06890	3635	91	5.12	150	7.95	193	10.72	234	13.64	279	13.86	225	11.67	200.098	1.07913	0.278685	3.87224	0.000107841	0.0013144	Ups	LOC_Os02g06890	K13719	_
LOC_Os01g74670	3646	68	8.56	103	12.21	88	10.94	112	14.61	193	21.44	137	15.9	119.247	1.07689	0.278218	3.87068	0.000108534	0.00132074	Ups	LOC_Os01g74670	_	_
LOC_Os04g52950	798	337	31.2	147	12.82	79	7.22	42	4.03	6	0.49	28	2.39	96.2537	-1.92975	0.498895	-3.86804	0.000109713	0.00133367	Down	LOC_Os04g52950	_	_
LOC_Os06g35050	3057	163	5.63	143	4.65	73	2.49	41	1.47	27	0.82	30	0.96	73.1093	-1.40612	0.3636	-3.86722	0.000110084	0.00133676	Down	LOC_Os06g35050	_	biological_process:oxidation-reduction process(GO:0055114);molecular_function:prephenate dehydrogenase activity(GO:0008977);biological_process:tyrosine biosynthetic process(GO:0006571);molecular_function:prephenate dehydrogenase (NADP+) activity(GO:0004665)
LOC_Os02g57840	1623	121	5.76	62	2.78	35	1.65	4	0.2	9	0.38	20	0.88	37.5449	-1.8818	0.487262	-3.86199	0.000112469	0.00136355	Down	LOC_Os02g57840	_	_
LOC_Os12g11620	210	29	8.08	44	11.55	44	12.11	8	2.31	0	0	7	1.8	19.5964	-1.94907	0.504815	-3.86096	0.000112944	0.00136648	Down	LOC_Os12g11620	_	_
LOC_Os01g61620	5221	376	7.88	106	2.09	140	2.9	50	1.09	7	0.13	29	0.56	107.062	-1.91293	0.495463	-3.86089	0.000112977	0.00136648	Down	LOC_Os01g61620	_	biological_process:protein phosphorylation(GO:0006468);molecular_function:protein kinase activity(GO:0004672)
LOC_Os09g36240	5937	2399	35.14	1519	20.96	3131	45.3	2868	43.55	5625	72.76	4456	60.2	3410.67	1.1488	0.297553	3.86082	0.000113009	0.00136648	Ups	LOC_Os09g36240	_	molecular_function:protein binding(GO:0005515);molecular_function:oxidoreductase activity(GO:0016491);biological_process:metabolic process(GO:0008152);molecular_function:intramolecular lyase activity(GO:0016872);molecular_function:iron-sulfur cluster binding(GO:0051536);molecular_function:electron carrier activity(GO:0009055)
LOC_Os06g39270	1739	129	4.34	177	5.61	165	5.48	301	10.5	256	7.61	193	5.99	209.238	1.01003	0.261656	3.86015	0.000113317	0.00136948	Ups	LOC_Os06g39270	_	molecular_function:transferase activity, transferring hexosyl groups(GO:0016758);biological_process:metabolic process(GO:0008152)
LOC_Os07g47990	1723	47	1.32	102	2.69	95	2.63	83	2.41	321	7.93	239	6.17	152.495	1.52913	0.396236	3.85913	0.000113789	0.00137447	Ups	LOC_Os07g47990	K00430	biological_process:oxidation-reduction process(GO:0055114);molecular_function:heme binding(GO:0020037);biological_process:response to oxidative stress(GO:0006979);molecular_function:peroxidase activity(GO:0004601)
LOC_Os06g45350	4924	1661	29.06	1423	23.45	1264	21.84	699	12.68	376	5.81	516	8.33	926.709	-1.01161	0.262163	-3.85872	0.000113983	0.00137608	Down	LOC_Os06g45350	_	biological_process:protein phosphorylation(GO:0006468);molecular_function:protein kinase activity(GO:0004672);molecular_function:calcium ion binding(GO:0005509)
LOC_Os01g66100	3123	504	19.02	488	17.35	170	6.34	641	25.08	1023	34.1	775	26.98	620.456	1.30841	0.339128	3.85814	0.000114253	0.00137789	Ups	LOC_Os01g66100	_	biological_process:oxidation-reduction process(GO:0055114);molecular_function:oxidoreductase activity(GO:0016491)
LOC_Os08g19980	9318	202	3.48	95	1.54	147	2.5	34	0.61	42	0.64	55	0.87	88.4991	-1.29024	0.334939	-3.85218	0.000117071	0.00141039	Down	LOC_Os08g19980	_	molecular_function:ADP binding(GO:0043531)
LOC_Os01g64790	2995	6	0.21	14	0.47	10	0.35	27	1	32	1.01	28	0.92	20.5042	1.62647	0.422432	3.85025	0.000117995	0.00142003	Ups	LOC_Os01g64790	_	biological_process:regulation of transcription, DNA-templated(GO:0006355);molecular_function:sequence-specific DNA binding transcription factor activity(GO:0003700)
LOC_Os02g53400	1913	11	0.76	25	1.62	14	0.95	33	2.36	73	4.45	39	2.48	34.1128	1.62744	0.422788	3.8493	0.000118456	0.00142409	Ups	LOC_Os02g53400	_	biological_process:cell redox homeostasis(GO:0045454);molecular_function:protein disulfide oxidoreductase activity(GO:0015035);biological_process:glycerol ether metabolic process(GO:0006662)
LOC_Os06g10990	2022	81	2.75	65	2.08	47	1.58	17	0.6	14	0.42	19	0.6	37.1543	-1.41305	0.367132	-3.8489	0.00011865	0.00142566	Down	LOC_Os06g10990	K09490	_
LOC_Os03g17590	5036	208	6.89	70	2.18	148	4.84	236	8.1	532	15.56	274	8.37	255.835	1.45814	0.379126	3.84605	0.000120038	0.00143857	Ups	LOC_Os03g17590	_	_
LOC_Os12g09700	1754	1	0.05	2	0.09	7	0.31	27	1.27	36	1.45	8	0.34	14.9846	2.13115	0.554872	3.8408	0.000122635	0.0014674	Ups	LOC_Os12g09700	_	_
LOC_Os01g09280	4279	61	2.11	38	1.24	71	2.42	67	2.4	203	6.19	141	4.49	100.14	1.43952	0.375587	3.83272	0.000126736	0.00151251	Ups	LOC_Os01g09280	_	_
LOC_Os11g44560	6869	68	1.2	95	1.58	109	1.9	13	0.24	30	0.47	32	0.52	52.754	-1.35578	0.353796	-3.83211	0.000127048	0.00151544	Down	LOC_Os11g44560	_	biological_process:protein phosphorylation(GO:0006468);molecular_function:ATP binding(GO:0005524);molecular_function:protein kinase activity(GO:0004672)
LOC_Os02g53530	1300	276	12.42	198	8.39	285	12.67	500	23.32	381	15.14	330	13.7	338.204	1.00513	0.262304	3.83194	0.000127136	0.00151571	Ups	LOC_Os02g53530	_	_
LOC_Os03g50470	5453	50	0.55	54	0.56	33	0.36	56	0.64	107	1.04	115	1.16	70.6667	1.25833	0.328546	3.83	0.000128144	0.00152535	Ups	LOC_Os03g50470	_	_
LOC_Os05g51220	1721	32	1.09	46	1.47	18	0.6	4	0.14	2	0.06	7	0.22	16.1416	-1.91635	0.500501	-3.82887	0.000128735	0.00153041	Down	LOC_Os05g51220	_	biological_process:proteolysis(GO:0006508);molecular_function:aspartic-type endopeptidase activity(GO:0004190)
LOC_Os03g08860	2423	323	8.18	217	5.18	362	9.06	326	8.56	721	16.12	558	13.03	426.268	1.10876	0.289584	3.8288	0.000128769	0.00153041	Ups	LOC_Os03g08860	_	_
LOC_Os06g44900	2061	29	1.05	16	0.54	15	0.53	0	0	2	0.06	3	0.1	9.58065	-2.11564	0.552639	-3.82824	0.00012906	0.00153307	Down	LOC_Os06g44900	_	_
LOC_Os06g12630	5060	1018	20.66	497	9.5	816	16.35	1064	22.38	1553	27.83	1299	24.31	1064.95	1.04438	0.272819	3.82809	0.000129141	0.00153324	Ups	LOC_Os06g12630	_	molecular_function:protein binding(GO:0005515)
LOC_Os03g22370	763	1711	131.2	1461	105.52	1978	149.8	3723	295.9	2726	184.57	2039	144.2	2352.48	1.05257	0.275474	3.82094	0.000132944	0.00157349	Ups	LOC_Os03g22370	_	cellular_component:membrane(GO:0016020);biological_process:photosynthesis(GO:0015979);cellular_component:photosystem II(GO:0009523)
LOC_Os05g49840	4927	33	0.91	24	0.62	15	0.41	59	1.69	104	2.54	40	1.02	48.5936	1.60112	0.419108	3.82031	0.000133286	0.00157673	Ups	LOC_Os05g49840	_	biological_process:lipid metabolic process(GO:0006629)
LOC_Os12g43440	753	399	31	188	13.76	211	16.19	85	6.85	87	5.97	66	4.73	160.5	-1.25906	0.329738	-3.81835	0.000134347	0.00158845	Down	LOC_Os12g43440	_	_
LOC_Os03g17140	1229	83	3.95	90	4.04	54	2.54	147	7.25	167	7.02	103	4.52	111.158	1.17254	0.307277	3.81589	0.000135692	0.00160188	Ups	LOC_Os03g17140	_	_
LOC_Os08g20130	1589	44	1.96	42	1.76	8	0.35	1	0.05	0	0	5	0.21	14.5991	-2.18379	0.572326	-3.81564	0.000135833	0.00160265	Down	LOC_Os08g20130	_	_
LOC_Os05g33670	288	110	22.35	97	18.56	88	17.66	37	7.79	15	2.69	12	2.25	54.8603	-1.5532	0.407088	-3.8154	0.000135962	0.00160265	Down	LOC_Os05g33670	_	_
LOC_Os07g17330	874	109	10.72	107	9.91	88	8.55	116	11.82	217	18.84	167	15.15	136.301	1.02231	0.267944	3.81539	0.000135967	0.00160265	Ups	LOC_Os07g17330	_	_
LOC_Os01g52060	328	42	12.6	38	10.74	21	6.22	40	12.44	117	31	108	29.89	62.9578	1.51335	0.396705	3.81481	0.00013629	0.00160563	Ups	LOC_Os01g52060	_	_
LOC_Os10g35260	2255	585	22.03	397	14.08	377	14.02	181	7.06	112	3.72	197	6.84	287.629	-1.04534	0.275001	-3.80121	0.000143991	0.00168914	Down	LOC_Os10g35260	_	molecular_function:protein binding(GO:0005515)
LOC_Os01g64470	1012	10	0.58	20	1.09	15	0.86	19	1.14	60	3.06	64	3.41	32.4235	1.67841	0.44164	3.80041	0.000144458	0.00169229	Ups	LOC_Os01g64470	_	_
LOC_Os12g04230	1110	35	1.84	35	1.74	22	1.15	5	0.27	5	0.23	6	0.29	16.2167	-1.74813	0.460017	-3.80014	0.000144614	0.00169229	Down	LOC_Os12g04230	_	biological_process:regulation of transcription, DNA-templated(GO:0006355);molecular_function:DNA binding(GO:0003677)
LOC_Os02g13800	1575	330	12.97	379	14.03	289	11.21	52	2.12	52	1.8	171	6.2	192.936	-1.37487	0.361799	-3.8001	0.000144639	0.00169229	Down	LOC_Os02g13800	K09419	molecular_function:sequence-specific DNA binding(GO:0043565);biological_process:regulation of transcription, DNA-templated(GO:0006355);cellular_component:nucleus(GO:0005634);molecular_function:sequence-specific DNA binding transcription factor activity(GO:0003700)
LOC_Os02g07800	3025	88	3.94	71	2.99	65	2.87	27	1.25	10	0.39	16	0.66	42.3825	-1.48393	0.390666	-3.79846	0.000145597	0.00170215	Down	LOC_Os02g07800	_	_
LOC_Os08g39460	1712	84	2.87	36	1.16	54	1.82	106	3.75	134	4.04	111	3.5	90.6763	1.25797	0.331243	3.79772	0.000146035	0.0017064	Ups	LOC_Os08g39460	_	biological_process:protein phosphorylation(GO:0006468);molecular_function:ATP binding(GO:0005524);molecular_function:protein kinase activity(GO:0004672)
LOC_Os07g26550	1442	15	1.09	15	1.03	13	0.94	20	1.51	51	3.28	49	3.29	28.1348	1.57001	0.413495	3.79693	0.000146497	0.00170918	Ups	LOC_Os07g26550	_	_
LOC_Os10g02690	1802	73	4.46	82	4.72	66	3.98	175	11.09	147	7.94	91	5.13	110.153	1.19965	0.316038	3.79591	0.0001471	0.0017136	Ups	LOC_Os10g02690	_	_
LOC_Os07g26630	1536	153	6.79	150	6.27	73	3.2	190	8.74	239	9.37	226	9.25	175.81	1.09461	0.288379	3.79575	0.000147197	0.00171386	Ups	LOC_Os07g26630	K09872	cellular_component:membrane(GO:0016020);biological_process:transport(GO:0006810);molecular_function:transporter activity(GO:0005215)
LOC_Os07g46870	1259	311	16.33	180	8.9	151	7.83	76	4.14	58	2.69	61	2.95	129.607	-1.23647	0.325847	-3.79464	0.000147857	0.00172067	Down	LOC_Os07g46870	_	_
LOC_Os09g33470	7133	936	38.73	1255	48.91	1597	65.26	1304	55.92	3004	109.75	2299	87.73	1761.74	1.08983	0.287253	3.79398	0.000148254	0.00172442	Ups	LOC_Os09g33470	K13354	_
LOC_Os02g38020	3734	2969	47.06	6162	92	6630	103.79	6825	112.13	10074	141	9688	141.63	7172.67	1.05811	0.279048	3.79186	0.000149526	0.00173568	Ups	LOC_Os02g38020	K14640	cellular_component:membrane(GO:0016020);biological_process:phosphate ion transport(GO:0006817);molecular_function:inorganic phosphate transmembrane transporter activity(GO:0005315)
LOC_Os07g02200	988	161	10.47	107	6.55	53	3.4	30	2.02	5	0.29	10	0.6	55.1502	-1.87576	0.494703	-3.79169	0.000149626	0.00173597	Down	LOC_Os07g02200	_	molecular_function:electron carrier activity(GO:0009055)
LOC_Os05g37470	5275	333	6.32	282	5.04	396	7.42	116	2.28	31	0.52	110	1.93	193.816	-1.42293	0.375355	-3.79088	0.000150114	0.00174074	Down	LOC_Os05g37470	K13946	_
LOC_Os12g39120	3568	55	1.6	90	2.47	124	3.57	124	3.75	187	4.81	180	4.84	129.338	1.14767	0.302794	3.79028	0.000150476	0.00174406	Ups	LOC_Os12g39120	_	biological_process:protein dephosphorylation(GO:0006470);molecular_function:protein serine/threonine phosphatase activity(GO:0004722)
LOC_Os12g32710	3768	13	0.21	22	0.33	19	0.3	33	0.55	53	0.75	40	0.59	31.1429	1.41613	0.373949	3.78697	0.000152497	0.00176481	Ups	LOC_Os12g32710	_	molecular_function:ADP binding(GO:0043531)
LOC_Os07g48310	5073	642	10.3	454	6.86	385	6.1	215	3.58	133	1.88	183	2.71	313.595	-1.04265	0.275345	-3.78669	0.000152666	0.00176588	Down	LOC_Os07g48310	_	molecular_function:protein binding(GO:0005515);biological_process:protein phosphorylation(GO:0006468);molecular_function:ATP binding(GO:0005524);molecular_function:protein kinase activity(GO:0004672)
LOC_Os06g49970	4138	133	3.92	227	6.3	138	4.02	60	1.83	14	0.36	22	0.6	89.8069	-1.64304	0.434044	-3.78543	0.000153445	0.00177399	Down	LOC_Os06g49970	K01176	molecular_function:cation binding(GO:0043169);biological_process:carbohydrate metabolic process(GO:0005975);molecular_function:catalytic activity(GO:0003824);molecular_function:calcium ion binding(GO:0005509);molecular_function:alpha-amylase activity(GO:0004556)
LOC_Os07g13160	997	18	1.06	36	1.99	12	0.7	0	0	0	0	4	0.22	10.1108	-2.17226	0.573942	-3.7848	0.000153831	0.00177755	Down	LOC_Os07g13160	_	_
LOC_Os02g11705	588	147	14.63	220	20.62	222	21.82	83	8.56	37	3.25	55	5.05	117.584	-1.24403	0.329324	-3.77753	0.000158388	0.00182377	Down	LOC_Os02g11705	_	_
LOC_Os06g21480	2817	119	8.53	113	7.63	68	4.82	161	11.96	193	12.22	148	9.79	137.099	1.05304	0.278782	3.7773	0.000158541	0.00182461	Ups	LOC_Os06g21480	K02910	biological_process:translation(GO:0006412);cellular_component:ribosome(GO:0005840);cellular_component:intracellular(GO:0005622);molecular_function:structural constituent of ribosome(GO:0003735)
LOC_Os01g13210	2469	2427	85.34	1194	39.54	1533	53.23	695	25.33	259	8.04	464	15.05	1015.4	-1.33475	0.353442	-3.77643	0.000159094	0.00183006	Down	LOC_Os01g13210	_	biological_process:cellular response to stimulus(GO:0051716);cellular_component:anchored component of plasma membrane(GO:0046658)
LOC_Os01g13800	3841	1443	22.45	1255	18.39	1029	15.81	480	7.74	278	3.82	619	8.88	792.121	-1.01872	0.269806	-3.77574	0.000159533	0.00183327	Down	LOC_Os01g13800	_	molecular_function:protein binding(GO:0005515);biological_process:protein phosphorylation(GO:0006468);molecular_function:ATP binding(GO:0005524);molecular_function:protein kinase activity(GO:0004672)
LOC_Os09g38768	2620	646	22.71	467	15.47	470	16.32	242	8.82	109	3.38	158	5.12	324.944	-1.16037	0.30735	-3.77541	0.000159747	0.00183481	Down	LOC_Os09g38768	_	cellular_component:membrane(GO:0016020)
LOC_Os01g32170	2405	48	1.21	35	0.83	43	1.07	70	1.83	108	2.41	66	1.54	63.7983	1.21887	0.322925	3.77446	0.000160355	0.00184087	Ups	LOC_Os01g32170	_	_
LOC_Os02g37870	3036	68	2.88	79	3.15	46	1.93	117	5.14	116	4.34	98	3.83	89.7995	1.08664	0.287931	3.77397	0.00016067	0.00184357	Ups	LOC_Os02g37870	K14820	_
LOC_Os08g43370	3000	57	1.88	92	2.86	93	3.04	126	4.32	148	4.32	119	3.63	108.142	1.02038	0.270417	3.77337	0.000161056	0.00184632	Ups	LOC_Os08g43370	K01057	biological_process:carbohydrate metabolic process(GO:0005975)
LOC_Os01g08860	845	1839	67.63	788	27.29	729	26.48	371	14.14	327	10.62	199	6.75	657.712	-1.36376	0.361621	-3.77123	0.000162447	0.00186022	Down	LOC_Os01g08860	_	_
LOC_Os06g24190	789	152	11.27	210	14.67	115	8.42	28	2.15	17	1.11	69	4.72	89.0609	-1.50192	0.398382	-3.77004	0.000163224	0.00186818	Down	LOC_Os06g24190	_	_
LOC_Os08g32630	9978	883	14.03	1029	15.4	1139	17.87	932	15.35	2183	30.62	1883	27.59	1356.68	1.00838	0.267497	3.76967	0.000163462	0.0018687	Ups	LOC_Os08g32630	_	molecular_function:oxidoreductase activity, acting on paired donors, with incorporation or reduction of molecular oxygen(GO:0016705);biological_process:carotenoid biosynthetic process(GO:0016117)
LOC_Os09g25460	4443	2096	66.87	1203	36.15	1223	38.53	2339	77.34	3340	94.08	2086	61.37	2107.97	1.07886	0.286202	3.76959	0.000163514	0.0018687	Ups	LOC_Os09g25460	_	molecular_function:transferase activity, transferring acyl groups other than amino-acyl groups(GO:0016747)
LOC_Os11g09180	1801	254	5.13	189	3.59	150	2.99	77	1.61	27	0.48	26	0.48	110.703	-1.53706	0.407873	-3.76847	0.000164253	0.00187622	Down	LOC_Os11g09180	_	_
LOC_Os02g21580	1617	1	0.04	2	0.07	2	0.07	13	0.5	9	0.29	13	0.44	7.2447	2.08251	0.552864	3.76676	0.000165378	0.00188719	Ups	LOC_Os02g21580	_	_
LOC_Os11g25040	1232	7	0.33	2	0.09	1	0.05	112	5.51	18	0.75	4	0.18	28.1309	2.2168	0.588692	3.76563	0.000166128	0.0018948	Ups	LOC_Os11g25040	_	_
LOC_Os10g33410	1166	121	22.26	53	9.18	70	12.72	17	3.24	8	1.3	26	4.41	44.7921	-1.61581	0.42919	-3.7648	0.000166685	0.00189901	Down	LOC_Os10g33410	_	_
LOC_Os12g43450	919	41	2.61	10	0.6	7	0.44	1	0.07	0	0	1	0.06	8.85465	-2.21462	0.588377	-3.76394	0.000167254	0.00190291	Down	LOC_Os12g43450	_	_
LOC_Os09g31502	2825	1820	32.39	1435	24.05	2022	35.53	1672	30.84	4644	72.97	3468	56.91	2559.68	1.15138	0.306	3.76268	0.000168103	0.00191067	Ups	LOC_Os09g31502	_	biological_process:oxidation-reduction process(GO:0055114);molecular_function:oxidoreductase activity, acting on the CH-OH group of donors, NAD or NADP as acceptor(GO:0016616);biological_process:steroid biosynthetic process(GO:0006694);molecular_function:3-beta-hydroxy-delta5-steroid dehydrogenase activity(GO:0003854);molecular_function:coenzyme binding(GO:0050662);molecular_function:catalytic ac…
LOC_Os02g04230	7284	122	3.11	112	2.69	80	2.01	109	2.88	260	5.85	225	5.29	154.306	1.1754	0.312554	3.76064	0.000169477	0.00192533	Ups	LOC_Os02g04230	_	molecular_function:phosphotransferase activity, alcohol group as acceptor(GO:0016773);cellular_component:membrane(GO:0016020);molecular_function:ATP binding(GO:0005524)
LOC_Os10g11022	538	49	5.33	87	8.91	71	7.63	125	14.09	108	10.37	111	11.13	94.0445	1.05047	0.279391	3.75986	0.000170006	0.00193038	Ups	LOC_Os10g11022	_	_
LOC_Os04g26590	1057	41	9.41	121	26.15	143	32.4	182	43.28	233	47.2	236	49.94	164.212	1.32461	0.352952	3.75294	0.000174775	0.00197475	Ups	LOC_Os04g26590	_	molecular_function:protein binding(GO:0005515);molecular_function:oxidoreductase activity(GO:0016491);biological_process:metabolic process(GO:0008152);molecular_function:intramolecular lyase activity(GO:0016872)
LOC_Os11g16580	5314	808	28.55	240	7.99	568	19.82	653	23.91	2023	63.11	1470	47.9	996.229	1.48132	0.394744	3.7526	0.000175011	0.00197644	Ups	LOC_Os11g16580	K10773	biological_process:base-excision repair(GO:0006284)
LOC_Os03g54130	1849	6749	266.09	12029	446.67	18069	703.55	2590	105.84	1883	65.55	5580	202.9	7112.27	-1.36965	0.365112	-3.75132	0.000175904	0.00198554	Down	LOC_Os03g54130	_	molecular_function:cysteine-type peptidase activity(GO:0008234);biological_process:proteolysis(GO:0006508)
LOC_Os10g05130	1384	373	15.77	930	37.03	907	37.87	919	40.27	1638	61.14	1566	61.06	1075.2	1.171	0.312278	3.74987	0.000176926	0.00199315	Ups	LOC_Os10g05130	_	molecular_function:protein binding(GO:0005515)
LOC_Os03g02610	1159	40	2.02	55	2.62	34	1.7	13	0.68	6	0.27	6	0.28	23.2841	-1.64566	0.439021	-3.74849	0.000177903	0.00200232	Down	LOC_Os03g02610	_	biological_process:carbohydrate metabolic process(GO:0005975);molecular_function:hydrolase activity, hydrolyzing O-glycosyl compounds(GO:0004553)
LOC_Os01g13780	1251	26	1.22	13	0.57	19	0.88	2	0.1	0	0	3	0.13	9.32308	-2.07268	0.55294	-3.74847	0.000177914	0.00200232	Down	LOC_Os01g13780	_	_
LOC_Os05g46760	1419	9	0.37	11	0.43	9	0.37	22	0.94	28	1.02	29	1.1	18.7988	1.55261	0.414244	3.74805	0.000178212	0.00200373	Ups	LOC_Os05g46760	_	biological_process:protein phosphorylation(GO:0006468);molecular_function:ATP binding(GO:0005524);molecular_function:protein kinase activity(GO:0004672)
LOC_Os02g47605	5538	363	5.64	153	2.24	239	3.67	78	1.26	77	1.06	83	1.19	153.928	-1.20263	0.320899	-3.7477	0.000178465	0.00200458	Down	LOC_Os02g47605	K10756	molecular_function:ATP binding(GO:0005524)
LOC_Os03g45230	1282	167	7.62	95	4.08	63	2.84	29	1.37	10	0.4	28	1.18	59.6103	-1.61394	0.430753	-3.74679	0.000179115	0.0020088	Down	LOC_Os03g45230	_	molecular_function:protein binding(GO:0005515)
LOC_Os05g49770	6000	681	12.75	400	7.06	310	5.73	558	10.83	943	15.59	1036	17.89	667.426	1.12702	0.300805	3.74668	0.000179191	0.0020088	Ups	LOC_Os05g49770	K01937	molecular_function:hydrolase activity(GO:0016787);biological_process:glutamine metabolic process(GO:0006541);biological_process:pyrimidine nucleotide biosynthetic process(GO:0006221);molecular_function:CTP synthase activity(GO:0003883)
LOC_Os08g33740	8513	242	6.13	206	4.92	170	4.25	80	2.1	24	0.54	58	1.36	119.693	-1.38045	0.368836	-3.74273	0.000182032	0.00203666	Down	LOC_Os08g33740	K13680	_
LOC_Os01g56940	6406	16	0.3	29	0.51	32	0.59	66	1.28	55	0.91	47	0.81	42.6735	1.35666	0.362889	3.73851	0.000185113	0.00206912	Ups	LOC_Os01g56940	K10746	biological_process:DNA repair(GO:0006281);molecular_function:nuclease activity(GO:0004518)
LOC_Os03g62200	3722	115	3.71	155	4.71	89	2.84	100	3.34	356	10.14	411	12.23	208.477	1.42162	0.380419	3.73697	0.000186247	0.00207875	Ups	LOC_Os03g62200	K03320	cellular_component:membrane(GO:0016020);biological_process:ammonium transport(GO:0015696);molecular_function:ammonium transmembrane transporter activity(GO:0008519);biological_process:ammonium transmembrane transport(GO:0072488)
LOC_Os09g32150	2114	114	6.93	102	5.84	101	6.06	42	2.64	25	1.34	39	2.19	65.5161	-1.12483	0.301171	-3.73485	0.000187829	0.00209437	Down	LOC_Os09g32150	_	_
LOC_Os06g01620	1766	101	3.35	252	7.86	211	6.9	328	11.26	273	7.99	386	11.79	263.8	1.10572	0.296173	3.73334	0.000188959	0.00210526	Ups	LOC_Os06g01620	_	_
LOC_Os11g37850	5601	62	1.31	107	2.13	124	2.59	35	0.77	14	0.26	17	0.33	54.5931	-1.51187	0.405118	-3.73194	0.000190014	0.00211564	Down	LOC_Os11g37850	_	molecular_function:ADP binding(GO:0043531)
LOC_Os02g29190	7222	8	0.34	18	0.71	6	0.25	0	0	0	0	0	0	4.5655	-2.21879	0.594748	-3.73064	0.000190997	0.00212349	Down	LOC_Os02g29190	_	molecular_function:protein binding(GO:0005515)
LOC_Os09g02430	258	27	6.12	29	6.19	22	4.93	4	0.94	4	0.8	5	1.05	13.6328	-1.76349	0.472793	-3.72995	0.00019152	0.00212724	Down	LOC_Os09g02430	_	_
LOC_Os01g24780	3374	125	4.05	183	5.58	175	5.6	70	2.35	39	1.12	41	1.22	97.7393	-1.19055	0.319493	-3.72637	0.000194259	0.00215463	Down	LOC_Os01g24780	_	biological_process:oxidation-reduction process(GO:0055114);molecular_function:heme binding(GO:0020037);molecular_function:oxidoreductase activity, acting on paired donors, with incorporation or reduction of molecular oxygen(GO:0016705);molecular_function:iron ion binding(GO:0005506)
LOC_Os01g34050	1196	5	0.24	4	0.18	1	0.05	21	1.06	22	0.95	10	0.45	11.506	1.98189	0.531985	3.72546	0.000194958	0.00215914	Ups	LOC_Os01g34050	_	_
LOC_Os06g18930	3622	339	6.93	295	5.68	298	6.02	61	1.29	83	1.5	172	3.24	191.609	-1.13994	0.306042	-3.7248	0.000195471	0.00216274	Down	LOC_Os06g18930	_	_
LOC_Os12g02200	3196	74	0.99	24	0.3	8	0.11	280	3.9	549	6.52	188	2.33	206.755	2.15615	0.579005	3.72389	0.000196177	0.0021695	Ups	LOC_Os12g02200	K07198	biological_process:signal transduction(GO:0007165)
LOC_Os01g62200	2846	1522	30.33	777	14.58	535	10.53	165	3.41	43	0.76	144	2.65	477.171	-1.94236	0.522056	-3.72059	0.000198755	0.00219588	Down	LOC_Os01g62200	_	_
LOC_Os04g45290	6695	695	13.39	657	11.93	487	9.27	216	4.31	130	2.21	314	5.58	386.535	-1.05523	0.283648	-3.72022	0.000199046	0.00219805	Down	LOC_Os04g45290	K01193	_
LOC_Os06g39970	3210	25	0.57	31	0.66	16	0.36	44	1.03	73	1.46	46	0.96	40.7319	1.38207	0.371961	3.71562	0.000202708	0.00223203	Ups	LOC_Os06g39970	K10999	biological_process:cellulose biosynthetic process(GO:0030244);molecular_function:cellulose synthase (UDP-forming) activity(GO:0016760);cellular_component:membrane(GO:0016020)
LOC_Os07g38540	910	61	3.92	81	4.91	52	3.3	123	8.2	99	5.62	100	5.93	88.2823	1.04775	0.282158	3.71334	0.000204543	0.00224899	Ups	LOC_Os07g38540	K02953	biological_process:translation(GO:0006412);cellular_component:ribosome(GO:0005840);cellular_component:intracellular(GO:0005622);molecular_function:structural constituent of ribosome(GO:0003735)
LOC_Os01g65590	2773	14	0.46	18	0.56	13	0.43	2	0.07	1	0.03	0	0	7.05374	-2.10287	0.566863	-3.70966	0.000207539	0.00227756	Down	LOC_Os01g65590	_	cellular_component:membrane(GO:0016020);molecular_function:galactosyltransferase activity(GO:0008378);biological_process:protein glycosylation(GO:0006486)
LOC_Os04g28300	3668	9	0.21	11	0.24	12	0.27	24	0.57	30	0.61	29	0.62	20.0087	1.50605	0.406017	3.70933	0.00020781	0.00227945	Ups	LOC_Os04g28300	_	_
LOC_Os09g12500	4814	78	1.7	66	1.36	58	1.25	119	2.69	118	2.28	93	1.87	91.1164	1.02483	0.276501	3.70643	0.000210198	0.00230233	Ups	LOC_Os09g12500	_	_
LOC_Os07g35340	3267	12	0.21	2	0.03	4	0.07	17	0.31	27	0.42	35	0.57	17.0936	1.86975	0.504646	3.70508	0.000211327	0.00231312	Ups	LOC_Os07g35340	_	biological_process:protein phosphorylation(GO:0006468);molecular_function:protein kinase activity(GO:0004672)
LOC_Os08g38890	2405	85	2.82	101	3.15	73	2.39	31	1.07	25	0.73	30	0.92	53.2864	-1.12999	0.304991	-3.70501	0.000211385	0.00231312	Down	LOC_Os08g38890	_	_
LOC_Os05g32730	1662	6	0.21	14	0.46	6	0.21	23	0.84	38	1.18	23	0.75	19.3873	1.69299	0.457036	3.70428	0.000211992	0.00231866	Ups	LOC_Os05g32730	_	_
LOC_Os10g37240	5788	1623	15.13	1402	12.31	1303	12	647	6.25	179	1.47	292	2.51	838.168	-1.37537	0.371675	-3.70045	0.000215214	0.00234829	Down	LOC_Os10g37240	_	molecular_function:protein binding(GO:0005515)
LOC_Os06g36480	7817	254	7.28	136	3.67	99	2.8	53	1.58	13	0.33	13	0.34	86.2642	-1.76384	0.476801	-3.69933	0.000216171	0.00235649	Down	LOC_Os06g36480	_	biological_process:regulation of transcription, DNA-templated(GO:0006355);molecular_function:DNA binding(GO:0003677)
LOC_Os10g10360	4506	235	1.09	144	0.63	196	0.9	57	0.27	68	0.28	88	0.38	122.438	-1.01871	0.275747	-3.69436	0.00022044	0.00239847	Down	LOC_Os10g10360	_	molecular_function:ADP binding(GO:0043531)
LOC_Os12g03899	14773	1295	17.89	1244	16.19	1520	20.74	1285	18.4	3061	37.34	2272	28.95	1804.51	1.00252	0.271469	3.69295	0.000221665	0.00240958	Ups	LOC_Os12g03899	_	biological_process:transmembrane transport(GO:0055085);molecular_function:transmembrane transporter activity(GO:0022857);cellular_component:integral component of membrane(GO:0016021)
LOC_Os07g47420	2231	88	5.28	91	5.14	62	3.67	171	10.64	122	6.46	117	6.48	112.02	1.07955	0.292374	3.69237	0.000222173	0.00241273	Ups	LOC_Os07g47420	K07565	_
LOC_Os05g31760	2444	2218	85.49	1300	47.19	968	36.85	580	23.17	213	7.25	431	15.32	880.406	-1.3396	0.362924	-3.69115	0.000223246	0.00242095	Down	LOC_Os05g31760	K17095	molecular_function:calcium-dependent phospholipid binding(GO:0005544);molecular_function:calcium ion binding(GO:0005509)
LOC_Os03g51450	360	1	0.16	0	0	0	0	5	0.84	8	1.15	11	1.65	4.53263	2.18358	0.591603	3.69096	0.000223411	0.00242159	Ups	LOC_Os03g51450	_	_
LOC_Os07g42650	3382	20	0.42	23	0.46	22	0.46	4	0.09	2	0.04	3	0.06	11.0414	-1.86023	0.504027	-3.69074	0.000223599	0.00242248	Down	LOC_Os07g42650	_	_
LOC_Os10g25130	6434	504	13.56	325	8.24	227	6.03	509	14.2	770	18.3	556	13.8	494.521	1.08526	0.294254	3.68817	0.000225873	0.0024425	Ups	LOC_Os10g25130	K00814	molecular_function:pyridoxal phosphate binding(GO:0030170);biological_process:biosynthetic process(GO:0009058)
LOC_Os04g58390	4736	1459	43.96	2439	69.21	3086	91.82	321	10.02	413	10.99	1175	32.65	1344.35	-1.37516	0.373139	-3.68537	0.00022837	0.00246253	Down	LOC_Os04g58390	K01466	molecular_function:hydrolase activity(GO:0016787)
LOC_Os08g34220	5008	906	26.64	420	11.63	739	21.46	899	27.4	1943	50.44	1140	30.91	1038.9	1.19842	0.325269	3.6844	0.000229241	0.00247076	Ups	LOC_Os08g34220	K10255	biological_process:lipid metabolic process(GO:0006629)
LOC_Os08g14020	3834	203	14.14	117	7.68	95	6.53	48	3.47	34	2.09	26	1.67	80.6106	-1.38247	0.37529	-3.68374	0.000229836	0.002476	Down	LOC_Os08g14020	_	molecular_function:hydrolase activity(GO:0016787)
LOC_Os02g34530	2311	108	4.94	104	4.48	86	3.89	31	1.47	32	1.29	44	1.86	62.6867	-1.04796	0.284619	-3.68196	0.000231443	0.00249098	Down	LOC_Os02g34530	K09580	biological_process:cell redox homeostasis(GO:0045454)
LOC_Os11g44690	3160	44	1.79	40	1.53	30	1.2	11	0.46	2	0.07	6	0.22	20.0528	-1.74746	0.474917	-3.67951	0.000233684	0.00251273	Down	LOC_Os11g44690	K04730	biological_process:protein phosphorylation(GO:0006468);molecular_function:ATP binding(GO:0005524);molecular_function:protein kinase activity(GO:0004672)
LOC_Os03g42810	2219	359	12	36	1.13	119	3.93	11	0.38	26	0.77	34	1.05	88.2628	-1.8956	0.515278	-3.67879	0.000234346	0.00251867	Down	LOC_Os03g42810	_	_
LOC_Os04g16450	1823	3799	136.45	2462	83.28	1601	56.79	1086	40.43	447	14.18	493	16.33	1524.81	-1.38096	0.375411	-3.67852	0.000234587	0.00251999	Down	LOC_Os04g16450	K09872	cellular_component:membrane(GO:0016020);biological_process:transport(GO:0006810);molecular_function:transporter activity(GO:0005215)
LOC_Os04g43380	2515	29	1.57	50	2.54	61	3.25	42	2.35	183	8.73	169	8.42	91.6306	1.55847	0.424778	3.6689	0.000243598	0.00260695	Ups	LOC_Os04g43380	_	biological_process:carbohydrate metabolic process(GO:0005975);molecular_function:hydrolase activity, hydrolyzing O-glycosyl compounds(GO:0004553)
LOC_Os07g02850	851	19	1.31	17	1.1	26	1.77	23	1.64	84	5.1	69	4.38	41.07	1.56635	0.427054	3.66781	0.000244638	0.00261579	Ups	LOC_Os07g02850	_	_
LOC_Os01g70170	2951	2392	79.74	2020	63.43	1637	53.9	959	33.14	486	14.31	431	13.25	1230.75	-1.18256	0.322567	-3.66608	0.000246293	0.00263225	Down	LOC_Os01g70170	K00616	biological_process:carbohydrate metabolic process(GO:0005975)
LOC_Os11g06290	2929	75	2.08	47	1.23	92	2.52	73	2.1	227	5.57	195	5	121.42	1.37606	0.375435	3.66525	0.000247096	0.00263838	Ups	LOC_Os11g06290	_	_
LOC_Os03g46060	863	7	0.47	19	1.21	5	0.33	15	1.05	62	3.71	50	3.13	27.5728	1.83186	0.499819	3.66505	0.000247292	0.0026392	Ups	LOC_Os03g46060	_	_
LOC_Os01g09430	1933	1183	58.56	1105	51.52	677	33.1	2260	115.95	1538	67.22	1268	57.89	1387.83	1.09023	0.297477	3.66493	0.000247407	0.0026392	Ups	LOC_Os01g09430	_	biological_process:oxidation-reduction process(GO:0055114);molecular_function:oxidoreductase activity(GO:0016491)
LOC_Os02g58300	1635	29	1.04	53	1.79	68	2.4	94	3.49	95	3	92	3.04	73.9592	1.18191	0.322503	3.66481	0.000247518	0.0026392	Ups	LOC_Os02g58300	_	_
LOC_Os12g32290	813	6	0.56	5	0.44	20	1.85	19	1.84	48	3.96	53	4.57	26.3323	1.79079	0.48897	3.66238	0.000249879	0.00266313	Ups	LOC_Os12g32290	_	biological_process:response to stress(GO:0006950)
LOC_Os04g44250	1705	57	1.96	17	0.55	15	0.51	90	3.2	101	3.06	70	2.22	61.9982	1.60388	0.439175	3.65204	0.000260168	0.00276892	Ups	LOC_Os04g44250	_	molecular_function:transferase activity, transferring hexosyl groups(GO:0016758);biological_process:metabolic process(GO:0008152)
LOC_Os01g53294	11735	2479	52.14	1124	22.26	943	19.59	459	10.01	399	7.41	583	11.31	927.177	-1.19816	0.328244	-3.6502	0.000262034	0.00278749	Down	LOC_Os01g53294	K13447	biological_process:oxidation-reduction process(GO:0055114);molecular_function:oxidoreductase activity, acting on NAD(P)H, oxygen as acceptor(GO:0050664);molecular_function:peroxidase activity(GO:0004601);molecular_function:oxidoreductase activity(GO:0016491)
LOC_Os03g57950	3442	2	0.06	4	0.11	4	0.12	9	0.28	13	0.34	31	0.85	10.9754	1.94273	0.532512	3.64823	0.000264055	0.00280768	Ups	LOC_Os03g57950	_	_
LOC_Os01g18310	669	14	1.86	21	2.62	9	1.18	28	3.85	38	4.45	43	5.26	26.4102	1.45483	0.398944	3.64672	0.000265613	0.00282294	Ups	LOC_Os01g18310	_	_
LOC_Os01g58194	9042	1926	70.21	1111	38.14	712	25.63	296	11.18	377	12.13	541	18.19	765.927	-1.18214	0.324201	-3.64631	0.000266031	0.00282607	Down	LOC_Os01g58194	K17609	_
LOC_Os07g08360	1177	59	3.43	82	4.49	56	3.22	16	0.96	18	0.92	25	1.34	39.137	-1.24891	0.342587	-3.64552	0.000266855	0.00283281	Down	LOC_Os07g08360	_	_
LOC_Os12g01540	3508	79	6.61	57	4.49	76	6.28	82	7.11	121	8.94	152	11.73	95.7665	1.02743	0.281837	3.64546	0.000266912	0.00283281	Ups	LOC_Os12g01540	_	_
LOC_Os07g02690	667	3	0.26	4	0.33	5	0.43	6	0.55	25	1.94	32	2.59	13.0753	1.93845	0.531875	3.64456	0.000267847	0.00284141	Ups	LOC_Os07g02690	_	_
LOC_Os06g50670	2579	10	0.31	9	0.26	8	0.25	0	0	0	0	0	0	3.89206	-2.16722	0.594733	-3.64401	0.000268418	0.00284506	Down	LOC_Os06g50670	_	_
LOC_Os04g39570	7352	67	0.87	43	0.53	50	0.64	15	0.2	12	0.14	15	0.18	30.9757	-1.38237	0.379362	-3.64392	0.000268512	0.00284506	Down	LOC_Os04g39570	_	molecular_function:sequence-specific DNA binding(GO:0043565);biological_process:regulation of transcription, DNA-templated(GO:0006355);molecular_function:sequence-specific DNA binding transcription factor activity(GO:0003700)
LOC_Os03g20190	2774	55	1.33	33	0.75	32	0.76	55	1.38	103	2.19	86	1.91	62.4244	1.25123	0.343379	3.64388	0.000268563	0.00284506	Ups	LOC_Os03g20190	_	_
LOC_Os10g05480	825	14	1.61	24	2.59	20	2.27	4	0.48	0	0	0	0	9.11762	-2.07125	0.56867	-3.64226	0.000270252	0.0028603	Down	LOC_Os10g05480	_	_
LOC_Os01g57910	1913	136	8.06	95	5.3	77	4.51	156	9.58	190	9.95	154	8.42	137.853	1.00684	0.276529	3.64098	0.000271601	0.00286984	Ups	LOC_Os01g57910	K11884	molecular_function:RNA binding(GO:0003723)
LOC_Os02g03130	1710	1	0.15	1	0.14	0	0	2	0.3	14	1.81	19	2.57	6.5546	2.14986	0.590667	3.63972	0.00027294	0.00288076	Ups	LOC_Os02g03130	_	_
LOC_Os01g50410	1957	116	5.01	47	1.91	52	2.22	16	0.72	7	0.27	20	0.8	39.206	-1.62916	0.448046	-3.63614	0.000276749	0.00291694	Down	LOC_Os01g50410	_	biological_process:protein phosphorylation(GO:0006468);molecular_function:ATP binding(GO:0005524);molecular_function:protein kinase activity(GO:0004672)
LOC_Os06g10790	2368	27	0.67	10	0.23	17	0.41	3	0.08	0	0	0	0	8.45336	-2.10392	0.578687	-3.63568	0.000277248	0.00292086	Down	LOC_Os06g10790	_	biological_process:protein phosphorylation(GO:0006468);molecular_function:ATP binding(GO:0005524);molecular_function:protein kinase activity(GO:0004672);molecular_function:carbohydrate binding(GO:0030246)
LOC_Os06g46210	318	0	0	0	0	0	0	2	0.38	8	1.3	13	2.21	4.12017	2.15986	0.594486	3.63315	0.000279981	0.00294694	Ups	LOC_Os06g46210	_	_
LOC_Os07g43800	943	44	2.73	67	3.92	44	2.7	8	0.51	6	0.33	20	1.14	28.3763	-1.55405	0.427982	-3.63111	0.00028221	0.00296495	Down	LOC_Os07g43800	_	molecular_function:calcium ion binding(GO:0005509)
LOC_Os01g06150	2091	94	5.28	171	9.05	99	5.5	27	1.57	43	2.13	46	2.38	73.4382	-1.17955	0.325069	-3.6286	0.000284963	0.00298976	Down	LOC_Os01g06150	_	_
LOC_Os04g43990	1188	631	31.08	756	35.07	561	27.29	308	15.72	110	4.78	176	7.99	392.813	-1.20128	0.331457	-3.62423	0.000289828	0.00303663	Down	LOC_Os04g43990	_	_
LOC_Os01g43270	1443	98	3.97	207	7.9	109	4.36	167	7.02	331	11.85	260	9.72	199.169	1.14712	0.316794	3.62103	0.000293427	0.00307013	Ups	LOC_Os01g43270	_	molecular_function:transferase activity, transferring hexosyl groups(GO:0016758);biological_process:metabolic process(GO:0008152)
LOC_Os02g37309	1252	66	3.08	107	4.71	58	2.68	20	0.97	19	0.78	28	1.21	45.4639	-1.27815	0.353067	-3.62013	0.000294455	0.00307808	Down	LOC_Os02g37309	_	_
LOC_Os04g47700	8628	294	6.57	85	1.79	133	2.93	43	1	39	0.77	43	0.89	97.9259	-1.45575	0.402311	-3.61847	0.000296354	0.00309369	Down	LOC_Os04g47700	_	_
LOC_Os11g34320	5703	146	7.01	92	4.16	128	6.07	159	7.92	264	11.2	180	7.97	165.14	1.0199	0.281918	3.61772	0.000297213	0.00309983	Ups	LOC_Os11g34320	_	_
LOC_Os08g44760	3343	757	8.66	750	8.08	553	6.25	276	3.27	51	0.52	145	1.53	386.708	-1.48325	0.41025	-3.61547	0.000299808	0.00311838	Down	LOC_Os08g44760	_	_
LOC_Os02g32970	4263	97	3.66	91	3.23	72	2.68	200	7.81	168	5.59	102	3.55	126.686	1.15223	0.318931	3.6128	0.000302906	0.00314489	Ups	LOC_Os02g32970	_	_
LOC_Os06g51200	5005	54	1.79	56	1.74	39	1.27	16	0.55	7	0.2	3	0.09	26.4991	-1.69344	0.468767	-3.61255	0.000303204	0.0031458	Down	LOC_Os06g51200	_	_
LOC_Os04g21130	3863	6	0.32	0	0	1	0.05	35	1.91	31	1.44	5	0.24	14.7508	2.10527	0.58288	3.61184	0.000304028	0.00315226	Ups	LOC_Os04g21130	_	_
LOC_Os05g12380	3283	90	3.9	76	3.1	78	3.34	32	1.44	18	0.69	26	1.04	49.4637	-1.19623	0.331388	-3.60974	0.000306505	0.00316805	Down	LOC_Os05g12380	_	_
LOC_Os01g62510	2980	35	3.35	25	2.25	27	2.55	5	0.5	7	0.59	4	0.35	15.5713	-1.67295	0.463462	-3.60967	0.000306582	0.00316805	Down	LOC_Os01g62510	_	molecular_function:sequence-specific DNA binding(GO:0043565);biological_process:regulation of transcription, DNA-templated(GO:0006355);molecular_function:sequence-specific DNA binding transcription factor activity(GO:0003700)
LOC_Os11g34870	3718	1254	88.5	1862	123.77	1984	138.29	1711	125.16	3811	237.49	2773	180.5	2263.46	1.00363	0.278205	3.60753	0.000309121	0.00319063	Ups	LOC_Os11g34870	_	_
LOC_Os11g04720	2035	163	5.64	278	9.06	421	14.39	397	14.24	603	18.42	498	15.89	401.617	1.08783	0.30161	3.60675	0.00031006	0.00319731	Ups	LOC_Os11g04720	K14492	biological_process:phosphorelay signal transduction system(GO:0000160)
LOC_Os02g47510	2190	4507	120.41	7128	179.36	4034	106.44	5114	141.61	9096	214.57	12326	303.7	7084.02	1.03862	0.287975	3.60664	0.000310187	0.00319731	Ups	LOC_Os02g47510	K09840	molecular_function:protein binding(GO:0005515)
LOC_Os10g07470	6254	76	2.7	146	4.89	104	3.66	129	4.76	235	7.38	188	6.17	148.744	1.0563	0.292931	3.60597	0.000310994	0.00320418	Ups	LOC_Os10g07470	_	_
LOC_Os02g44100	2029	60	2.38	50	1.87	73	2.86	97	3.99	123	4.31	86	3.15	83.668	1.04577	0.290083	3.60507	0.000312074	0.00321242	Ups	LOC_Os02g44100	_	_
LOC_Os05g44600	3095	174	7.23	147	5.75	156	6.4	61	2.63	13	0.48	38	1.46	90.0429	-1.46809	0.407306	-3.6044	0.000312874	0.00321922	Down	LOC_Os05g44600	K01051	biological_process:cell wall modification(GO:0042545);molecular_function:pectinesterase activity(GO:0030599);cellular_component:cell wall(GO:0005618)
LOC_Os04g31400	3835	16	0.6	16	0.57	9	0.34	2	0.08	0	0	0	0	6.30758	-2.09634	0.581907	-3.60254	0.000315123	0.00323799	Down	LOC_Os04g31400	_	_
LOC_Os03g08350	1915	2	0.06	56	1.61	17	0.51	1	0.03	1	0.03	0	0	10.9606	-2.13634	0.593566	-3.59917	0.000319239	0.00327442	Down	LOC_Os03g08350	_	molecular_function:protein binding(GO:0005515)
LOC_Os01g70100	3118	96	3.04	51	1.52	30	0.94	16	0.53	3	0.08	6	0.18	30.4931	-1.82751	0.508313	-3.59525	0.000324076	0.0033166	Down	LOC_Os01g70100	K16675	molecular_function:zinc ion binding(GO:0008270)
LOC_Os07g05174	668	39	3.42	37	3.05	24	2.08	8	0.73	5	0.39	7	0.57	18.1539	-1.60818	0.447491	-3.59377	0.000325932	0.00333411	Down	LOC_Os07g05174	_	_
LOC_Os07g03200	362	113	26.24	111	24.27	85	19.49	80	19.25	311	63.76	327	70.02	174.654	1.36929	0.38113	3.59272	0.000327244	0.00334604	Ups	LOC_Os07g03200	_	biological_process:cell proliferation(GO:0008283);molecular_function:growth factor activity(GO:0008083);cellular_component:extracellular region(GO:0005576)
LOC_Os11g05530	1079	282	15.29	273	13.94	307	16.44	142	7.98	83	3.97	78	3.9	181.684	-1.04325	0.290392	-3.59255	0.000327461	0.00334676	Down	LOC_Os11g05530	_	_
LOC_Os07g46280	3355	321	5.54	301	4.89	208	3.55	112	2	50	0.76	109	1.74	170.187	-1.14518	0.319069	-3.58912	0.000331791	0.00338856	Down	LOC_Os07g46280	K05350	biological_process:carbohydrate metabolic process(GO:0005975);molecular_function:hydrolase activity, hydrolyzing O-glycosyl compounds(GO:0004553)
LOC_Os06g19430	957	10	0.61	8	0.46	6	0.36	36	2.28	26	1.4	16	0.9	18.3286	1.68382	0.469152	3.58908	0.000331847	0.00338856	Ups	LOC_Os06g19430	_	_
LOC_Os05g45210	8435	1704	16.94	768	7.19	856	8.4	465	4.79	170	1.49	229	2.1	647.972	-1.3709	0.382035	-3.58842	0.000332687	0.00339563	Down	LOC_Os05g45210	K13447	biological_process:oxidation-reduction process(GO:0055114);molecular_function:oxidoreductase activity(GO:0016491);molecular_function:oxidoreductase activity, acting on NAD(P)H, oxygen as acceptor(GO:0050664);molecular_function:peroxidase activity(GO:0004601)
LOC_Os07g26595	4143	0	0	3	0.04	2	0.03	9	0.13	15	0.19	11	0.14	7.20801	2.0165	0.562074	3.58761	0.000333722	0.00340014	Ups	LOC_Os07g26595	_	_
LOC_Os01g13130	1421	41	1.89	33	1.43	76	3.46	12	0.57	1	0.04	9	0.38	25.7828	-1.81031	0.5047	-3.5869	0.000334628	0.00340785	Down	LOC_Os01g13130	K09873	cellular_component:membrane(GO:0016020);biological_process:transport(GO:0006810);molecular_function:transporter activity(GO:0005215)
LOC_Os01g04450	5062	134	3.32	158	3.69	166	4.06	42	1.08	45	0.98	83	1.9	96.924	-1.01326	0.282533	-3.58633	0.000335369	0.00341388	Down	LOC_Os01g04450	_	molecular_function:polysaccharide binding(GO:0030247);biological_process:protein phosphorylation(GO:0006468);molecular_function:ATP binding(GO:0005524);molecular_function:protein kinase activity(GO:0004672)
LOC_Os02g38790	4772	153	6.32	109	4.24	105	4.28	49	2.1	38	1.39	39	1.49	76.6937	-1.0863	0.303061	-3.58443	0.000337821	0.00343274	Down	LOC_Os02g38790	_	molecular_function:protein binding(GO:0005515)
LOC_Os05g06260	6651	109	2.22	84	1.61	106	2.14	37	0.78	29	0.52	40	0.75	62.888	-1.0556	0.294639	-3.5827	0.000340057	0.00345393	Down	LOC_Os05g06260	K16571	cellular_component:microtubule organizing center(GO:0005815);cellular_component:spindle pole(GO:0000922);biological_process:microtubule cytoskeleton organization(GO:0000226)
LOC_Os01g55100	2045	145	4.15	41	1.1	37	1.05	16	0.47	3	0.08	11	0.29	38.2194	-1.86044	0.519392	-3.58195	0.00034104	0.00346084	Down	LOC_Os01g55100	_	_
LOC_Os12g02810	4671	973	31.98	627	19.41	604	19.61	338	11.52	196	5.69	278	8.43	471.218	-1.00282	0.280091	-3.58035	0.000343136	0.00348057	Down	LOC_Os12g02810	_	biological_process:protein phosphorylation(GO:0006468);molecular_function:protein kinase activity(GO:0004672)
LOC_Os06g44180	6435	469	18.33	270	9.94	169	6.52	89	3.61	36	1.24	105	3.78	174.225	-1.4179	0.396352	-3.57738	0.00034706	0.00351261	Down	LOC_Os06g44180	_	molecular_function:coenzyme binding(GO:0050662);molecular_function:catalytic activity(GO:0003824)
[truncated: 768 more rows]
